# Supplementary material for: Changes in metabolites in raw and wine processed Corni Fructus combination metabolomics with network analysis focusing on potential hypoglycemic effects
Source: Front Pharmacol. 2023 Aug 7;14:1173747. doi: 10.3389/fphar.2023.1173747 (PMC10440738; doi:10.3389/fphar.2023.1173747)
Supplement: Supplementary file 2 [file Table1.XLSX]

## Sheet: raw data-positive
Mass	RT	1-1d	1-2d	1-3d	1-4d	1-5d	1-6d	1-7d	1-8d	1-9d	1-10d	2-1d	2-2d	3-2d	4-2d	5-2d	6-2d	7-2d	8-2d	9-2d	10-2d	M2.VIPpred	P-value	FC
317.294	26.78	7.31576e+06	5.42257e+06	2.05605e+06	120420	1.0373e+06	5743609	3.55286e+06	5.42257e+06	2.05605e+06	120420	5.9652e+06	4.3379e+06	784946	82184.6	1.16738e+06	2.25417e+06	2.16803e+06	4.3379e+06	82184.6	2.25417e+06	0.276336	0.371064	1.50569
273.267	26.47	6549090	5209469	3658389	770005	1.85496e+06	4.96723e+06	3.95515e+06	5209469	3658389	770005	5661229	4314077	1.28063e+06	1.35335e+06	1.77729e+06	2.55183e+06	2.72048e+06	4314077	1.35335e+06	2.55183e+06	0.380511	0.280569	1.37819
226.085	7.54	3.03855e+06	1.97366e+06	1.53795e+06	1.15716e+06	1.2506e+06	1.18042e+06	1.19292e+06	1.97366e+06	1.53795e+06	1.15716e+06	125544	1274358	885618	1.06224e+06	881990	1.14849e+06	685104	1274358	1.06224e+06	1.14849e+06	1.05928	0.00844422	1.53529
678.506	16.63	2.62245e+06	777491	1.19796e+06	550264	648661	1.30799e+06	575376	777491	1.19796e+06	550264	3.01524e+06	554652	419923	535660	667048	560091	1.46573e+06	554652	535660	560091	0.532326	0.684277	1.35523
791.591	17.37	959026	310221	423828	292216	403698	539646	175039	310221	423828	292216	1.18022e+06	258211	152411	230789	302305	300469	714802	258211	230789	300469	0.362787	0.869712	1.22876
108.021	3.8	335753	264802	214309	452559	340612	1794505	213914	264802	214309	452559	2.01345e+06	2984829	3.02576e+06	3313915	3.48462e+06	1.44128e+06	2.20809e+06	2984829	3313915	1.44128e+06	1.91949	6.16081e-07	0.22757
496.086	8.26	3.03109e+06	2.6362e+06	1.44585e+06	2.44951e+06	2.81902e+06	2.46573e+06	2.83724e+06	2.6362e+06	1.44585e+06	2.44951e+06	1.91137e+06	2344993	1.42025e+06	1.67276e+06	1.09382e+06	2842963	996682	2344993	1.67276e+06	2842963	1.05934	0.0788917	1.24075
585.223	5.85	3.39543e+06	2.16288e+06	739144	1.9234e+06	2.06888e+06	1.86297e+06	1.18377e+06	2.16288e+06	739144	1.9234e+06	991804	1.14586e+06	635918	1.50343e+06	917086	876306	384049	1.14586e+06	1.50343e+06	876306	1.43299	0.0074921	1.74473
138.032	7.6	1.35811e+06	1.30347e+06	1.12277e+06	1.09495e+06	1.17228e+06	1.12737e+06	1.11694e+06	1.30347e+06	1.12277e+06	1.09495e+06	1.23513e+06	1.15515e+06	893961	1.01637e+06	1.05635e+06	1201884	756939	1.15515e+06	1.01637e+06	1201884	1.06617	0.0670855	1.11006
559.189	16.4	2.98295e+06	1.50694e+06	837844	840371	1.11331e+06	1.00049e+06	889974	1.50694e+06	837844	840371	1.86e+06	817533	814440	911338	948995	898023	877168	817533	911338	898023	0.89542	0.27971	1.325
152.011	2.65	1.94138e+06	1.80019e+06	1.17794e+06	1.20456e+06	1.61469e+06	1217392	1.46273e+06	1.80019e+06	1.17794e+06	1.20456e+06	1.66434e+06	1.78465e+06	1.31781e+06	1.27443e+06	1.10856e+06	1.43405e+06	1.16931e+06	1.78465e+06	1.27443e+06	1.43405e+06	0.332158	0.77699	1.03797
228.097	10.5	3.06001e+06	1802692	1233448	1.2601e+06	1.42919e+06	1.42108e+06	0	1802692	1233448	1.2601e+06	2.25699e+06	1.50079e+06	969540	1.4287e+06	1.22579e+06	1351698	965691	1.50079e+06	1.4287e+06	1351698	0.975025	0.845405	1.08982
344.075	2.46	1.60341e+06	1.31459e+06	935158	835417	1.19957e+06	940897	1.0313e+06	1.31459e+06	935158	835417	1.27117e+06	1.33809e+06	1167578	1.04802e+06	816090	1.04768e+06	960291	1.33809e+06	1.04802e+06	1.04768e+06	0.051271	0.888452	1.00211
361.32	27.08	1.85295e+06	1.11705e+06	657843	17798.3	160848	1.04357e+06	767585	1.11705e+06	657843	17798.3	1.24352e+06	726817	101254	8316.77	162415	367108	451878	726817	8316.77	367108	0.444502	0.158705	1.88953
210.084	16.4	3.12196e+06	2659041	1.55391e+06	1.98945e+06	2.52636e+06	2.38492e+06	1.87217e+06	2659041	1.55391e+06	1.98945e+06	2.64098e+06	1.92109e+06	1.65671e+06	2.02337e+06	2.10967e+06	2.33481e+06	1.94814e+06	1.92109e+06	2.02337e+06	2.33481e+06	0.637614	0.463807	1.08458
565.421	15.6	672290	165199	255664	152044	186664	300044	199152	165199	255664	152044	1.28854e+06	232364	235138	215070	291902	185622	375916	232364	215070	185622	0.423592	0.426619	0.997143
152.011	2.46	2.58942e+06	2.19582e+06	1.63013e+06	1.48501e+06	1.98646e+06	1.54951e+06	1.68102e+06	2.19582e+06	1.63013e+06	1.48501e+06	2.1072e+06	2.20117e+06	1.92262e+06	1725481	1.41892e+06	1654111	1.5229e+06	2.20117e+06	1725481	1654111	0.252735	0.844925	1.02953
194.058	7.59	1.02151e+06	814114	629878	586923	586053	565588	589668	814114	629878	586923	815378	625876	450510	542984	522572	598231	399738	625876	542984	598231	1.35728	0.0809929	1.21374
428.131	7.67	728726	833068	618589	628586	871713	678052	0	833068	618589	628586	0	0	0	731044	676312	719256	0	0	731044	719256	0.770929	0.0599718	1.6365
542.163	16.4	345606	337464	292205	301076	443725	438890	456487	337464	292205	301076	310742	185425	301457	362362	392606	388538	453234	185425	362362	388538	0.337228	0.546337	1.05273
140.042	16.4	2333522	2.25349e+06	1.40985e+06	1.81016e+06	2240305	2.2094e+06	1.78728e+06	2.25349e+06	1.40985e+06	1.81016e+06	2.14501e+06	1.7025e+06	1520935	1.86101e+06	1.96002e+06	2.11594e+06	1.87461e+06	1.7025e+06	1.86101e+06	2.11594e+06	0.335255	0.617875	1.04421
247.106	1.12	1336851	881888	217649	882955	1.41238e+06	4.17409e+06	258899	881888	217649	882955	1.6447e+06	2.47084e+06	1.64474e+06	2.11233e+06	545048	3197679	1789196	2.47084e+06	2.11233e+06	3197679	1.24478	0.0360383	0.548917
148.052	7.56	869039	935255	786985	736554	781163	776454	711696	935255	786985	736554	843621	789442	569354	720568	720652	854228	523530	789442	720568	854228	0.879241	0.147964	1.09544
585.222	6.71	1.89347e+06	1.09862e+06	315467	1.03045e+06	1.06626e+06	991376	580105	1.09862e+06	315467	1.03045e+06	662907	577354	315499	678691	600123	417357	214637	577354	678691	417357	1.30564	0.0125263	1.78338
380.073	1.11	3253299	2.40875e+06	1.29209e+06	1.75999e+06	4.15728e+06	2892824	1.58744e+06	2.40875e+06	1.29209e+06	1.75999e+06	3.30372e+06	1.73802e+06	2.43944e+06	3.03701e+06	1.76498e+06	2.23526e+06	1.58933e+06	1.73802e+06	3.03701e+06	2.23526e+06	0.11999	0.932522	1.02699
112.044	6.12	282875	239352	0	277691	288984	234640	188004	239352	0	277691	0	1.1151e+06	0	1.45358e+06	1.68643e+06	756358	0	1.1151e+06	1.45358e+06	756358	1.74235	0.00696882	0.221216
390.15	10.5	1.49116e+06	1.29179e+06	925611	947328	1.43464e+06	1.3114e+06	1.47803e+06	1.29179e+06	925611	947328	1207841	833251	788891	821650	1.25379e+06	1.23325e+06	1.19164e+06	833251	821650	1.23325e+06	0.895079	0.0902613	1.17902
289.262	27.13	982973	501028	576042	703038	1.23239e+06	624678	585176	501028	576042	703038	1.0427e+06	679471	717950	1.14892e+06	1.04056e+06	573975	606316	679471	1.14892e+06	573975	0.560493	0.265028	0.888709
275.134	1.78	494352	508267	48655.3	235828	587183	541775	118705	508267	48655.3	235828	415890	797420	550631	452858	0	548329	1.1495e+06	797420	452858	548329	1.23635	0.0570202	0.595651
585.222	6.14	2.03454e+06	1.27563e+06	0	948569	1.04038e+06	823381	601276	1.27563e+06	0	948569	494063	539639	461229	575464	548510	409440	0	539639	575464	409440	1.7798	0.0406454	1.88532
108.047	10.4	11993.5	25569.5	0	1.17214e+06	8005.17	13468.2	1.33562e+06	25569.5	0	1.17214e+06	0	29238.4	0	0	0	12836.5	8262.72	29238.4	0	12836.5	0.351735	0.0640512	37.0326
361.32	26.85	1123461	699280	459447	10407.9	108216	886482	479438	699280	459447	10407.9	880224	613085	82612.6	3011.67	116878	269608	319963	613085	3011.67	269608	0.395797	0.256731	1.66736
334.031	1.17	1.04365e+06	1.02195e+06	1.02846e+06	922035	1.63859e+06	1.3263e+06	1.94469e+06	1.02195e+06	1.02846e+06	922035	1.0539e+06	1.05082e+06	938938	1.10727e+06	573247	1.26918e+06	1.1084e+06	1.05082e+06	1.10727e+06	1.26918e+06	0.491999	0.288242	1.11829
181.07	8.02	0	134786	52944.3	179488	202195	112637	69305.3	134786	52944.3	179488	672536	1.05781e+06	286013	1.3696e+06	1.92598e+06	477774	626721	1.05781e+06	1.3696e+06	477774	1.83446	9.49933e-05	0.174678
226.084	7.73	0	77366.3	123591	96884.6	79320.1	83766.1	0	77366.3	123591	96884.6	0	1.00994e+06	763585	824267	73178.4	95262.5	601998	1.00994e+06	824267	95262.5	1.20215	0.0030022	0.130206
108.056	10.51	1.90784e+06	1.64269e+06	1.32142e+06	1.44924e+06	1.64376e+06	1.61602e+06	0	1.64269e+06	1.32142e+06	1.44924e+06	1789650	1.65958e+06	1.16761e+06	1.63591e+06	1.51583e+06	1.59371e+06	1.17775e+06	1.65958e+06	1.63591e+06	1.59371e+06	0.261525	0.430127	0.929992
585.221	6.95	1.84439e+06	1.02063e+06	343997	977106	861548	719070	445295	1.02063e+06	343997	977106	548641	506608	374714	642321	522869	315725	155886	506608	642321	315725	1.35518	0.0146161	1.82612
344.075	2.64	1.07401e+06	935982	659738	568672	844907	609731	0	935982	659738	568672	866519	896554	657848	589773	526369	704656	571570	896554	589773	704656	0.645821	0.889867	1.0025
811.313	7.56	627194	447370	282452	212675	241101	215211	220751	447370	282452	212675	501510	306124	170991	213490	201937	216027	147660	306124	213490	216027	0.969084	0.222754	1.34566
150.066	10.51	1.77961e+06	1.43868e+06	1.11177e+06	1.28095e+06	1.53161e+06	1517209	253333	1.43868e+06	1.11177e+06	1.28095e+06	1.62217e+06	1446771	1.00547e+06	1498051	1.37163e+06	1484169	1.06814e+06	1446771	1498051	1484169	0.495245	0.424977	0.937904
486.208	14.54	830124	724958	513021	710273	758834	859607	765756	724958	513021	710273	676958	572800	472293	662532	637781	753668	615850	572800	662532	753668	0.831587	0.12601	1.10953
423.175	7.56	611412	364773	292429	209586	226990	216627	217454	364773	292429	209586	391446	224217	145585	187554	156880	205009	118305	224217	187554	205009	1.4035	0.0512977	1.50977
478.076	15.08	1226317	1.08912e+06	725164	877773	967637	910267	1.03612e+06	1.08912e+06	725164	877773	475046	360915	151595	142225	0	458447	157330	360915	142225	458447	1.78932	3.34433e-08	3.35796
261.124	1.25	1004145	504413	103275	395855	833783	1.19614e+06	150069	504413	103275	395855	478203	989211	566965	586690	232584	925934	763545	989211	586690	925934	0.862344	0.217043	0.73159
530.227	16.46	1.43703e+06	1.26403e+06	1.0711e+06	794513	845814	1.37963e+06	1.07876e+06	1.26403e+06	1.0711e+06	794513	1.10854e+06	0	0	0	0	759733	655101	0	0	759733	1.74563	0.000115604	3.35299
176.047	7.72	549010	336253	316180	297184	274130	415735	406847	336253	316180	297184	465716	295631	233570	360254	362344	302208	244104	295631	360254	302208	0.74143	0.350508	1.13164
142.022	5.24	83353.8	81533.8	87865.4	140353	139876	267742	100594	81533.8	87865.4	140353	315911	751827	394734	1.2836e+06	1.06293e+06	424778	635891	751827	1.2836e+06	424778	1.92594	5.69993e-05	0.189384
496.081	7.87	728435	807528	431765	561152	662299	465694	565552	807528	431765	561152	455851	511330	528806	373946	0	569936	0	511330	373946	569936	1.05261	0.0185157	1.5121
486.208	14.97	475853	387678	343862	412252	421711	526826	464612	387678	343862	412252	364513	243956	0	0	0	349223	202804	243956	0	349223	1.60904	0.000270551	2.35407
362.063	1.15	107551	98876.5	94881.5	93947.8	178872	461016	120808	98876.5	94881.5	93947.8	859387	1.55755e+06	604244	1.5281e+06	845850	1.10207e+06	1.38656e+06	1.55755e+06	1.5281e+06	1.10207e+06	2.04538	3.98612e-08	0.17344
178.051	6.89	1.3744e+06	1.08115e+06	995391	816673	997702	1.28603e+06	872127	1.08115e+06	995391	816673	1.68989e+06	1175858	1.12917e+06	945184	1.07927e+06	1.01934e+06	787621	1175858	945184	1.01934e+06	0.310451	0.506555	0.99529
242.094	27.06	761924	428112	293708	398505	317882	207062	319732	428112	293708	398505	607543	457795	49031.2	169438	179980	264632	336422	457795	169438	264632	0.823991	0.230196	1.3697
481.253	14.96	775390	545415	303314	401396	357591	447120	303060	545415	303314	401396	448692	263401	0	0	111020	0	0	263401	0	0	1.56923	0.000162661	4.04304
437.181	13.22	1.36537e+06	489596	197163	235838	291679	391767	283005	489596	197163	235838	471862	298730	223965	348989	339923	337096	282033	298730	348989	337096	0.322687	0.440168	1.28559
208.074	7.55	440854	325984	263717	226802	244939	237092	237660	325984	263717	226802	332255	243809	174837	210026	199994	238387	148767	243809	210026	238387	1.46326	0.0511585	1.26842
154.027	7.54	452966	442944	396526	377973	428337	423016	398541	442944	396526	377973	419066	403292	302179	0	374784	451455	277221	403292	0	451455	0.883851	0.0718027	1.34379
470.177	10.72	747880	892886	685581	733391	853400	833916	854999	892886	685581	733391	721951	548482	438367	734910	697306	732092	670240	548482	734910	732092	1.15152	0.00503892	1.19698
135.056	1.31	603884	853466	595610	374090	633194	369226	450036	853466	595610	374090	372068	375957	212396	0	0	483957	173183	375957	0	483957	1.33527	0.00132144	2.22908
481.253	14.55	1127847	729404	370307	614300	500934	708264	404873	729404	370307	614300	761128	522907	308026	426166	342354	463733	280460	522907	426166	463733	1.34427	0.0665312	1.39477
265.117	1.11	612994	405822	108847	401776	605883	1.90736e+06	133343	405822	108847	401776	798259	1.18506e+06	775033	1.0566e+06	277492	1.48089e+06	832001	1.18506e+06	1.0566e+06	1.48089e+06	1.31324	0.0224259	0.52876
539.183	8.14	1224000	846472	292901	69130.5	40516.8	653974	488207	846472	292901	739768	1940.54	528138	2065.94	64494.5	419635	341495	1203.74	528138	64494.5	341495	0.951515	0.034073	2.17898
388.137	7.54	217771	144313	110012	95521.7	100955	95098.4	92744.1	144313	110012	95521.7	53683.1	100554	69787.8	86219.1	73747.1	98089.2	57567	100554	86219.1	98089.2	1.47212	0.0118097	1.38919
793.303	7.54	513624	591883	344184	343533	395789	354814	302173	591883	344184	343533	582813	466469	259368	340319	349598	412645	159028	466469	340319	412645	0.607626	0.519128	1.12948
354.167	15.36	502988	412694	214545	461249	479349	592262	428677	412694	214545	461249	445558	499582	351122	719553	733691	573544	607281	499582	719553	573544	1.19857	0.0119705	0.734802
182.058	7.61	381050	289476	242310	215725	242690	226398	225601	289476	242310	215725	310839	234411	166241	198664	196463	239424	143039	234411	198664	239424	1.36965	0.0775982	1.21191
314.098	2.1	1.1657e+06	988024	819377	612341	1219145	910975	932387	988024	819377	612341	827078	777159	447792	703117	536488	933522	513702	777159	703117	933522	1.31791	0.0340148	1.25761
180.079	7.59	386600	338443	306249	263606	307607	303511	266503	338443	306249	263606	329088	286128	213587	251279	280028	327689	193286	286128	251279	327689	1.06605	0.102477	1.12881
210.087	10.51	1.02577e+06	768300	551070	334906	763419	755390	75387.4	768300	551070	334906	901193	730122	496062	756501	687833	729771	514359	730122	756501	729771	0.715323	0.26696	0.88291
440.164	9.08	678013	534010	503722	511132	573020	560495	631001	534010	503722	511132	509985	581359	347224	523284	573643	608656	426390	581359	523284	608656	0.482055	0.441197	1.04095
358.119	10.58	746555	685770	568559	625209	633348	762070	631738	685770	568559	625209	572881	512502	512409	597503	659658	604787	459708	512502	597503	604787	1.19635	0.00549866	1.14651
207.089	1.45	32920.3	19127.5	13485.6	16338.3	28113.1	19512.3	11067.6	19127.5	13485.6	16338.3	48928.8	46358.4	32910.1	58161.3	1.08921e+06	31920.3	65311.1	46358.4	58161.3	31920.3	1.41273	0.222073	0.143627
226.074	13.22	0	990777	308181	524908	609858	774831	599541	990777	308181	524908	994040	0	486320	689112	655797	704066	597827	0	689112	704066	0.479534	0.937438	1.09117
496.085	1.16	263063	210505	334911	198627	500585	841251	594257	210505	334911	198627	518729	439973	939462	438083	273003	370297	440425	439973	438083	370297	0.693413	0.280248	0.819054
117.078	1.13	1.1517e+06	1.0147e+06	682159	694593	1.27555e+06	952983	423025	1.0147e+06	682159	694593	996468	1.02336e+06	1.806e+06	1.42901e+06	887614	1.15093e+06	820209	1.02336e+06	1.42901e+06	1.15093e+06	1.11195	0.0233992	0.743496
108.021	7.58	281726	311708	263191	251573	273603	310203	261811	311708	263191	251573	332194	370523	392323	445266	471131	322743	281790	370523	445266	322743	1.42231	0.000236732	0.753636
103.1	1.09	1183016	907400	824827	542079	968725	806944	641969	907400	824827	542079	1.26733e+06	1.07499e+06	1.04478e+06	1.20199e+06	1.15428e+06	1.03983e+06	1.18884e+06	1.07499e+06	1.20199e+06	1.03983e+06	1.62903	0.000219305	0.758317
506.163	12.2	120336	157509	136451	181413	0	387660	214752	157509	136451	181413	296582	168959	383034	386300	496244	239481	342212	168959	386300	239481	1.1276	0.00549459	0.576331
122.037	7.6	317043	315072	283171	275404	296115	287578	282499	315072	283171	275404	295773	289706	220280	251637	265326	306212	183079	289706	251637	306212	0.944082	0.0652153	1.10281
496.086	8.53	901989	615378	543115	529927	618904	509846	709272	615378	543115	529927	464470	661457	514948	367093	254570	572459	227460	661457	367093	572459	1.20525	0.0315322	1.28296
214.072	6.89	1.00813e+06	639529	541656	375311	518440	571384	393558	639529	541656	375311	1.08247e+06	560853	519946	397882	470288	435471	338609	560853	397882	435471	0.518366	0.654285	1.16911
331.128	1.48	913693	1.20296e+06	930933	842791	1.05821e+06	659651	934462	1.20296e+06	930933	842791	703844	882826	563778	578808	388498	1.09956e+06	394974	882826	578808	1.09956e+06	1.14236	0.028257	1.29558
442.143	13.42	936607	521663	357875	444005	602619	680727	569198	521663	357875	444005	395892	323688	350777	589164	624759	713855	589499	323688	589164	713855	0.206706	0.766794	1.0168
405.346	27.05	553799	269703	217548	7649.77	46802.4	141519	256042	269703	217548	7649.77	455001	191377	23754.7	1057.54	41813.7	104186	163251	191377	1057.54	104186	0.521329	0.304648	1.73905
119.074	3.09	0	495523	201462	301500	464828	207709	231643	495523	201462	301500	329141	813183	170312	320604	251334	451780	838294	813183	320604	451780	0.785431	0.0640241	0.616911
146.036	10.82	487743	529270	213304	330612	418856	336841	190499	529270	213304	330612	370489	279814	0	175764	0	230461	0	279814	175764	230461	1.18581	0.00572488	2.06112
590.177	7.27	493092	457171	166188	451975	485983	364150	330036	457171	166188	451975	460330	398098	398985	397374	443811	424225	307178	398098	397374	424225	0.448797	0.593732	0.961746
146.036	11.08	679471	66258.6	0	53953.5	50066.2	0	0	66258.6	0	53953.5	45439.7	58176.7	15571.6	39253.8	24595.9	35311.5	24359	58176.7	39253.8	35311.5	1.3943	0.376259	2.45863
148.053	7.76	3277.83	612789	392394	0	0	0	0	612789	392394	0	577733	551177	438126	540734	468852	573412	458159	551177	540734	573412	0.701161	0.00144653	0.446722
124.016	7.6	294217	286028	265629	249846	263848	253351	239752	286028	265629	249846	275734	264161	200424	240303	259183	269812	183127	264161	240303	269812	0.767864	0.121174	1.07966
590.178	6.13	176716	247569	159622	338551	294603	199386	324167	247569	159622	338551	74279.1	119578	201039	202865	202720	159969	68219.1	119578	202865	159969	1.197	0.00300271	1.54052
228.148	1.51	1.2612e+06	1.20752e+06	1.05505e+06	1087826	1.10799e+06	1.06909e+06	1.28606e+06	1.20752e+06	1.05505e+06	1087826	1.13115e+06	1.14348e+06	909192	1165977	771509	1.02469e+06	829853	1.14348e+06	1165977	1.02469e+06	0.984897	0.0548819	1.10716
196.062	6.89	816521	638158	595310	488918	667957	790551	527706	638158	595310	488918	1.01387e+06	672568	670118	528056	643081	600112	458652	672568	528056	600112	0.00890101	0.817	1.03351
326.193	8.96	43033.8	23795.5	31926.5	20694.5	24952.7	34397.2	25985.9	23795.5	31926.5	20694.5	53935.7	27983.4	17171.3	23614.9	23799.3	537427	14334.6	27983.4	23614.9	537427	0.599517	0.157643	0.236676
344.074	1.65	920080	834224	542351	493092	838048	483462	495009	834224	542351	493092	860178	737563	798466	586433	439347	693984	492480	737563	586433	693984	0.0918064	0.835878	1.00645
192.077	10.5	258645	615397	178335	202526	248085	238894	0	615397	178335	202526	764580	240367	154604	246760	25277.2	230461	0	240367	246760	230461	0.541048	0.694325	1.33814
302.043	15.08	662896	563507	407014	479774	503928	469289	545525	563507	407014	479774	253388	201633	99410.4	83909.3	44325.6	260570	93470.7	201633	83909.3	260570	1.85133	1.768e-08	3.06451
380.107	16.4	708453	390665	227953	228818	278587	254850	236899	390665	227953	228818	473522	221456	214159	238454	239799	233309	229863	221456	238454	233309	0.966263	0.25763	1.30342
590.177	6.72	295371	244130	136271	419342	332964	367374	403412	244130	136271	419342	244796	286387	210998	272300	293410	228003	258335	286387	272300	228003	0.319597	0.25209	1.14244
452.334	13.96	125809	46135.1	64134.5	51823.7	50335.1	60047	55333	46135.1	64134.5	51823.7	377833	51996.3	70238.4	54294.6	82186.1	56392.2	69314.3	51996.3	54294.6	56392.2	0.403791	0.357094	0.976521
126.032	13.81	69376.2	55937.8	37079.3	81138	58233.7	319295	27551.3	55937.8	37079.3	81138	350532	494256	501947	556931	541291	242172	360820	494256	556931	242172	1.89894	7.66951e-07	0.245694
136.051	3.63	1.05946e+06	566891	392566	491458	570385	443781	230187	566891	392566	491458	924300	604731	0	418544	343523	444537	293725	604731	418544	444537	0.21987	0.495881	1.23915
212.105	18.32	73237.7	41756.4	21303.5	60907.2	100634	50261.1	21955.1	41756.4	21303.5	60907.2	298489	273349	47421.7	424344	844309	151941	140995	273349	424344	151941	1.77346	0.00244636	0.237739
152.006	16.4	748860	618009	400088	483178	608214	588526	470583	618009	400088	483178	629191	464548	416546	512596	537909	574550	492710	464548	512596	574550	0.507262	0.564325	1.06146
152.01	2.89	0	1.13729e+06	105883	108151	0	71415.4	153339	1.13729e+06	105883	108151	115025	1.11381e+06	136461	0	515966	0	84121	1.11381e+06	0	0	0.481332	0.940693	0.89824
150.032	7.54	280992	255440	221743	211727	244605	239648	213249	255440	221743	211727	0	222975	177422	205298	214082	252236	150733	222975	205298	252236	1.06955	0.080181	1.12549
506.163	12.05	206908	249501	161310	261162	399175	533996	303842	249501	161310	261162	246511	122320	257416	323109	256688	227652	278612	122320	323109	227652	0.431676	0.351366	1.15643
193.07	1.66	0	0	12207.7	53916.7	0	318148	9167.54	0	12207.7	53916.7	557446	967574	454417	1.25318e+06	519336	483725	0	967574	1.25318e+06	483725	1.49679	0.000101794	0.133218
530.228	17.23	598212	436516	372344	255073	312487	466771	398280	436516	372344	255073	120150	49693.2	43283	23863.6	15896.5	99864.6	26900.4	49693.2	23863.6	99864.6	1.97807	1.64156e-08	6.61391
574.218	15.29	488774	343166	378626	417902	367570	521693	501853	343166	378626	417902	446979	231056	107286	211543	208889	326216	302345	231056	211543	326216	1.47387	0.000423312	1.60864
904.673	17.94	162542	47103.9	19417.7	59273.9	125811	79015.7	0	47103.9	19417.7	59273.9	103789	72991.4	27366.2	52536.1	63157.8	61779	60808.6	72991.4	52536.1	61779	0.154156	0.949915	1.04337
129.043	1.62	528032	780766	504820	614195	745814	627068	469849	780766	504820	614195	468289	989426	590400	1.1514e+06	617231	1.13456e+06	817748	989426	1.1514e+06	1.13456e+06	1.2327	0.00546247	0.667271
166.063	7.6	216666	190863	183044	174777	195961	186939	182911	190863	183044	174777	190256	184007	135473	154022	154795	187321	130791	184007	154022	187321	1.17332	0.0161087	1.13231
104.036	7.67	48332.4	45118.5	38726.8	173334	39358.4	39462.9	38172	45118.5	38726.8	173334	44037.8	190269	147884	162549	39004.5	41889.7	132608	190269	162549	41889.7	0.759179	0.0989871	0.570648
544.138	9.28	0	0	0	0	168630	282202	139298	0	0	0	187302	215884	275819	190604	255717	172391	157805	215884	190604	172391	1.18253	0.000517492	0.347402
160.05	10.5	729592	564960	432879	487928	593890	584462	0	564960	432879	487928	629142	562832	395404	576942	527125	573820	0	562832	576942	573820	0.26508	0.907771	1.00582
430.141	4.63	336791	383108	349523	358131	389742	355472	381434	383108	349523	358131	217439	293573	0	301938	156791	301732	225204	293573	301938	301732	1.35863	0.000893656	1.46675
452.33	29.04	198245	103082	175758	0	122881	115902	165289	103082	175758	0	352693	134453	0	0	0	84724.9	238213	134453	0	84724.9	0.104446	0.766569	1.33608
120.057	7.59	236739	228420	230465	222988	230339	229760	210882	228420	230465	222988	245493	231626	198244	191218	209153	243745	167215	231626	191218	243745	0.519945	0.205828	1.06263
596.212	7.54	168616	212896	168373	170482	213244	203843	188377	212896	168373	170482	176225	196987	126380	182878	193955	231665	108653	196987	182878	231665	0.299673	0.730754	1.02124
229.241	26.65	382614	255724	427366	243930	426982	229128	206242	255724	427366	243930	525169	355859	229658	330645	317687	241723	224110	355859	330645	241723	0.0573143	0.89702	1.04492
590.178	5.86	237463	249552	209245	362144	388082	336280	394527	249552	209245	362144	129482	188007	138692	309618	253686	250091	141766	188007	309618	250091	1.02052	0.0177123	1.31695
246.104	4.62	811978	591470	378208	396396	359444	294885	324550	591470	378208	396396	445352	477042	0	226841	0	302044	176282	477042	226841	302044	1.13931	0.0220086	1.7151
1598.56	10.49	277967	256696	193157	208351	283867	263052	298196	256696	193157	208351	274061	168075	145847	251727	246207	244369	223709	168075	251727	244369	0.669632	0.254059	1.11212
108.02	5.48	25896.7	0	33303	0	30308.1	71044.7	0	0	33303	0	30462.9	159548	78466.1	90373.2	207670	0	125880	159548	90373.2	0	1.27136	0.0050934	0.216408
255.257	28.5	260384	104064	231814	150543	225389	212346	172148	104064	231814	150543	367110	166508	115471	128015	183588	139849	152110	166508	128015	139849	0.346166	0.59719	1.19103
293.142	1.82	139731	0	14478.3	0	63663.7	158491	34272.1	0	14478.3	0	118259	226910	555135	135566	0	152182	312790	226910	135566	152182	1.23348	0.00575967	0.245088
132.055	10.51	52951	557644	432832	294860	580302	556012	0	557644	432832	294860	599979	546040	393622	564371	515651	549308	0	546040	564371	549308	0.734416	0.23848	0.820836
404.127	7.12	321026	363395	277763	257282	345842	270753	327067	363395	277763	257282	340037	266314	322857	306815	439040	328572	271996	266314	306815	328572	0.17111	0.587442	0.973259
1662.54	7.74	112194	126617	94374.1	105134	122284	104957	119154	126617	94374.1	105134	116299	86034.3	91476	134422	105373	99216.8	91252.4	86034.3	134422	99216.8	0.558199	0.347556	1.06882
405.164	7.7	196577	19757.7	69794.5	58753.9	75641.7	69408.3	72149.9	19757.7	69794.5	58753.9	113108	62538.7	45994.4	58109.1	50107.3	65597.5	37395.5	62538.7	58109.1	65597.5	0.0131497	0.590742	1.20924
606.214	2.1	699911	538447	422546	304667	655875	477542	472212	538447	422546	304667	461299	379935	174896	330828	226868	472154	220080	379935	330828	472154	1.39324	0.0190531	1.3965
109.054	1.4	13330.5	37242.4	16602.6	26600.1	42580.4	82829.4	0	37242.4	16602.6	26600.1	424423	865143	290557	871498	1.15706e+06	235916	438602	865143	871498	235916	1.8805	2.52449e-05	0.10522
440.163	9.2	589700	471074	425068	0	502393	442565	608115	471074	425068	0	504880	519597	323062	499163	474372	579766	346787	519597	499163	579766	0.0575673	0.232388	0.832889
510.333	29.02	102910	72904.8	99693.4	47788.9	127810	131413	135634	72904.8	99693.4	47788.9	122896	101382	0	3752.34	0	103356	181554	101382	3752.34	103356	0.472723	0.357391	1.33754
257.096	1.13	0	0	0	1186.55	0	206940	0	0	0	1186.55	337000	540852	437219	670235	664295	223063	633149	540852	670235	223063	1.04105	3.28647e-07	0.100537
181.955	0.95	978699	778529	985142	352926	797636	645714	992088	778529	985142	352926	963681	898330	600404	395747	302334	824249	628220	898330	395747	824249	0.422575	0.413912	1.16296
237.065	1.34	112840	119762	48734.1	124518	194524	399353	55672.6	119762	48734.1	124518	339383	520274	260451	707365	285681	376703	339022	520274	707365	376703	1.79482	8.34407e-05	0.346106
302.043	20.19	354962	375394	186666	244601	33275.4	226782	383108	375394	186666	244601	155756	98428.1	4688.45	855.711	3907.85	139289	112152	98428.1	855.711	139289	1.25543	0.000271572	3.33794
138.021	6.67	158875	135369	113095	231850	0	113415	172725	135369	113095	231850	149181	158929	0	0	149898	0	101580	158929	0	0	0.661311	0.0476127	1.96721
210.046	7.12	635102	571497	440574	418580	456170	432856	439272	571497	440574	418580	663475	524229	435793	457076	609974	461029	345622	524229	457076	461029	0.0512332	0.766144	1.01007
126.017	0.94	952652	820429	829149	487456	789745	627641	817269	820429	829149	487456	888181	891468	649303	572367	489056	800837	639890	891468	572367	800837	0.251464	0.705554	1.05486
176.047	7.54	0	499627	410776	385174	427158	0	0	499627	410776	385174	0	408769	317250	351047	0	443465	269005	408769	351047	443465	0.411704	0.976511	0.916835
162.031	9.67	321715	357316	288803	359094	344890	409053	310936	357316	288803	359094	285170	494862	148452	217620	95745.6	431211	0	494862	217620	431211	0.564808	0.318618	1.18841
738.233	10.61	581549	381722	207236	317864	468840	407462	174103	381722	207236	317864	401593	288661	382674	521036	555134	369452	267629	288661	521036	369452	0.615194	0.331676	0.882008
240.149	1.54	556475	485866	430131	298462	435680	404876	479995	485866	430131	298462	409057	463841	323696	347067	242587	427918	0	463841	347067	427918	0.775743	0.113142	1.24135
150.03	8.34	97229.3	584678	407187	507879	541143	437954	485918	584678	407187	507879	698324	594738	302527	517613	423540	587175	382489	594738	517613	587175	0.489625	0.28529	0.918543
1181.44	7.55	194716	188246	113589	99051.4	114571	102790	95346.3	188246	113589	99051.4	182624	130198	76379.2	101488	97785.7	109124	49139.5	130198	101488	109124	0.973697	0.215296	1.24703
162.03	8.36	0	337600	207991	257906	315672	293469	217787	337600	207991	257906	279724	214029	76819.2	141514	36180.7	216932	48007	214029	141514	216932	1.31735	0.0526115	1.55577
384.067	2.64	280289	284242	212675	171523	310481	198369	248512	284242	212675	171523	261247	270794	164769	205059	233134	220578	194688	270794	205059	220578	0.43226	0.519497	1.06653
370.217	10.37	41054.9	19595.1	15985.3	20255.2	17893.7	27896.4	23483.3	19595.1	15985.3	20255.2	42778.6	20161.6	11173.4	16921.4	19177.5	353921	11899.8	20161.6	16921.4	353921	0.535252	0.166046	0.27762
150.025	7.12	553519	555202	431000	410791	458575	457559	446086	555202	431000	410791	609143	517053	434956	439214	625572	470594	339210	517053	439214	470594	0.131023	0.648668	0.994393
590.177	7.02	0	143700	102316	358858	191304	205291	244994	143700	102316	358858	169765	225502	213677	203401	193214	482.065	212315	225502	203401	482.065	0.678949	0.659301	1.11508
282.16	7.36	40274.8	24673.3	18465.7	15823.8	17279.7	24231.7	17002.7	24673.3	18465.7	15823.8	50132.1	18590	16087.1	21547.9	21712.3	339042	13304.5	18590	21547.9	339042	0.700644	0.146533	0.282212
486.208	15.21	247777	183120	0	223955	214207	285686	200336	183120	0	223955	204457	192413	170929	244512	11791.7	202120	171874	192413	244512	202120	0.615982	0.84242	0.973159
113.083	16.64	237023	139014	215086	94925.1	134949	222074	80018.6	139014	215086	94925.1	398829	103962	67934.1	0	0	110205	273747	103962	0	110205	0.18121	0.379172	1.53294
150.057	6.89	395238	371006	360040	328714	426103	500510	349547	371006	360040	328714	525167	406228	426145	351628	428482	408442	317116	406228	351628	408442	0.38663	0.337943	0.973746
811.312	13.96	353594	168177	38906.4	136126	169251	180738	55309.5	168177	38906.4	136126	90942.7	59376.1	41699.8	137213	117448	41689.4	23609.7	59376.1	137213	41689.4	1.07802	0.0447391	1.86148
126.033	1.22	309091	224502	139663	142644	242848	258708	126312	224502	139663	142644	276271	213024	245053	167335	136765	185592	164763	213024	167335	185592	0.0444042	0.986486	1.03563
279.134	1.26	276140	171024	39326.6	134258	273270	560903	56647.9	171024	39326.6	134258	198080	417791	252626	243625	78149	406574	279884	417791	243625	406574	1.03611	0.0937644	0.634188
208.068	13.41	317980	102528	67713.4	78802	85632.2	118729	79096.7	102528	67713.4	78802	134491	92114.3	58548.1	81184.4	79899.9	89641	71035.3	92114.3	81184.4	89641	0.710913	0.360931	1.28968
770.26	10.58	322733	263996	218522	197657	272180	248521	269342	263996	218522	197657	189485	158985	216658	239759	249809	221310	202775	158985	239759	221310	0.976669	0.0318005	1.15329
140.047	7.55	163788	160779	138827	132931	151797	146685	136649	160779	138827	132931	161446	139843	110302	130933	129935	144995	96129.7	139843	130933	144995	1.12026	0.0701198	1.11157
154.027	7.75	0	316712	295318	301764	298540	314274	0	316712	295318	301764	315884	293629	232897	292388	0	316048	249863	293629	292388	316048	0.270396	0.752642	0.962709
226.078	8.14	453873	309965	138616	292447	293416	263690	196757	309965	138616	292447	130141	195459	133207	251897	179363	128549	0	195459	251897	128549	1.25675	0.00932848	1.60774
124.053	7.6	120114	116898	99838	100435	105350	106508	104030	116898	99838	100435	113635	102436	78179.3	99136.9	98576.1	109429	71050.6	102436	99136.9	109429	0.99013	0.0982105	1.09446
118.041	10.83	146339	383823	169590	252897	323920	259720	155696	383823	169590	252897	252400	201152	88433.5	121031	67437	186568	0	201152	121031	186568	1.14647	0.010411	1.75388
194.056	10.39	956963	0	332847	538314	543104	565255	0	0	332847	538314	19782.9	0	14754.8	499844	559732	502795	336081	0	21327.3	502795	0.837581	0.303104	1.41608
811.313	7.74	0	299459	0	212531	195748	189169	0	299459	0	212531	347571	237347	144180	199850	0	187027	134232	237347	199850	187027	0.192784	0.354629	0.851879
145.051	3.65	619507	551666	322732	382867	492559	479240	347427	551666	322732	382867	617286	567986	197809	401116	300292	365479	237661	567986	401116	365479	0.799105	0.455116	1.14603
212.103	10.1	410492	335705	262878	312034	246501	342429	253023	335705	262878	312034	519709	360252	204623	263180	318041	280037	188032	360252	263180	280037	0.349867	0.916454	1.07552
108.058	7.59	93574.4	95771.6	88069.5	79175.6	83504.4	85052.1	78683.5	95771.6	88069.5	79175.6	94001.1	86680.3	72099.8	83262.7	86075.6	85993.6	65984.2	86680.3	83262.7	85993.6	0.519485	0.281619	1.05237
337.335	38.68	1338.4	113879	94058.8	125819	100257	101159	113932	113879	94058.8	125819	125628	77150.4	104770	108627	115550	109724	97666.9	77150.4	108627	109724	0.429079	0.689561	0.975175
287.246	28.23	79553.5	72704.4	171454	72939	83604	92091.9	78486.3	72704.4	171454	72939	174023	104754	70131.3	145124	84645.4	75226	94445.7	104754	145124	75226	0.320651	0.540316	0.967103
226.074	5.86	413827	279796	109533	262081	302139	266977	170814	279796	109533	262081	0	160825	0	201360	150714	131868	0	160825	201360	131868	1.20103	0.00345416	1.96102
108.049	6.91	393540	22519.7	705.859	327200	364403	486394	347123	22519.7	361818	327200	508650	13889	417703	361706	413318	392245	319074	13889	361706	392245	0.32485	0.494574	0.899884
135.052	1.77	0	460685	414983	240924	331086	368038	436816	460685	414983	240924	205711	213547	0	121108	98276.5	234885	92505.4	213547	121108	234885	1.60123	0.00233622	2.11638
181.074	1.53	341646	321888	82611.8	0	277322	0	0	321888	82611.8	0	637444	948415	162431	1.13967e+06	107796	814416	505085	948415	1.13967e+06	814416	1.05897	0.000220583	0.260143
255.076	1.33	76563.7	78580.6	4193.19	12737	126705	266646	4900.41	78580.6	4193.19	12737	228600	338999	172241	462424	194687	256003	222710	338999	462424	256003	1.63519	4.00671e-05	0.277224
178.062	12.23	133125	100429	98469	144685	160990	287291	126030	100429	98469	144685	245445	188396	292378	282361	349182	164077	236242	188396	282361	164077	1.41305	0.001501	0.623069
275.134	1.65	542364	349991	63936.7	295970	570349	399855	127121	349991	63936.7	295970	366600	728454	267595	334782	0	565115	84344.7	728454	334782	565115	0.723136	0.357081	0.783505
271.251	29.7	142018	35996.4	72232.2	77113.6	125244	85119.3	81772.3	35996.4	72232.2	77113.6	129689	52983.2	46654.6	37272.1	94653.5	77210.6	46389.8	52983.2	37272.1	77210.6	0.535204	0.292466	1.30238
136.049	9.1	358218	304958	218467	298101	267317	266944	288195	304958	218467	298101	335098	403639	180867	290291	301089	319977	207810	403639	290291	319977	0.413977	0.394718	0.940702
162.026	6.05	10536.8	371947	266770	291415	329409	283483	256895	371947	266770	291415	230804	216150	0	115582	63715.5	245506	0	216150	115582	245506	0.242731	0.00993732	1.86423
762.118	2.63	111582	174899	151459	108516	190011	120667	190445	174899	151459	108516	128015	142083	132830	116167	85442	122627	105648	142083	116167	122627	0.868139	0.0372976	1.20629
590.177	6.58	360668	321113	150084	0	411161	393639	409889	321113	150084	0	383065	337832	345826	303412	358359	330962	331721	337832	303412	330962	0.574024	0.12208	0.784063
278.066	1.21	342333	182515	93458.4	82728.5	169702	144633	67750.2	182515	93458.4	82728.5	225079	128430	137264	96895.8	0	108069	83114.6	128430	96895.8	108069	0.349514	0.309067	1.36243
392.073	1.12	469686	359516	356230	277760	543048	657300	353858	359516	356230	277760	496085	633443	802490	575275	377194	469685	543712	633443	575275	469685	1.25857	0.00870743	0.734766
343.123	1.68	30192.4	31557.2	7553.73	20133.2	26590.5	78599.6	10890.5	31557.2	7553.73	20133.2	286835	383058	318243	466991	349146	125514	294170	383058	466991	125514	1.97888	4.8052e-07	0.156727
122.07	10.51	380247	336670	270507	287827	345865	337667	0	336670	270507	287827	351696	332396	234199	339431	307367	342957	0	332396	339431	342957	0.237459	0.887372	0.997004
388.137	7.72	0	0	78921.2	66826.5	0	0	0	0	78921.2	66826.5	124260	76030	0	64247.5	0	65657.1	48056.9	76030	64247.5	65657.1	0.541187	0.0957732	0.646984
152.008	1.65	282239	296221	250875	220841	317076	199171	240984	296221	250875	220841	262425	253227	294542	215387	64885.8	239873	198406	253227	215387	239873	0.718218	0.16205	1.15312
412.125	7.27	337724	338311	233566	210000	305195	226741	261227	338311	233566	210000	216949	253332	246536	254825	281543	302053	231532	253332	254825	302053	0.245541	0.621167	1.01922
1256.39	7.73	96726.8	101231	85416	86120	93147.5	85851.2	94341.4	101231	85416	86120	94330.4	71994.6	79706.2	96498.8	84243.6	81916.2	79063.6	71994.6	96498.8	81916.2	0.757456	0.0439451	1.0954
793.302	7.74	0	253933	184399	202885	165125	172673	0	253933	184399	202885	261648	224298	115523	186199	148542	191120	110161	224298	186199	191120	0.54096	0.508294	0.930234
326.064	2.46	84764.8	106612	76180.1	77672.5	131567	91486.6	107948	106612	76180.1	77672.5	75344	131500	121100	103929	79867.4	111568	98896.7	131500	103929	111568	0.672655	0.134841	0.860489
431.273	11.66	73255.8	35109.4	42835.9	32727.4	24839.5	43758.4	35950.8	35109.4	42835.9	32727.4	78406.2	22924	18397	25200.3	30686.5	413943	20235.5	22924	25200.3	413943	0.257503	0.208648	0.405036
309.121	3	202597	153948	15994.8	143421	190721	185366	35995.2	153948	15994.8	143421	146662	216624	74698.4	106747	71268.9	137043	239708	216624	106747	137043	0.600863	0.488463	0.868366
110.038	1.21	192351	172183	0	0	145599	125296	89691.7	172183	0	0	166992	244850	170859	139801	102502	150383	139300	244850	139801	150383	0.692472	0.0210774	0.586488
614.222	7.54	109618	129285	100133	107597	128001	123252	114773	129285	100133	107597	102322	108145	77396.2	113094	122229	139299	65337.9	108145	113094	139299	0.489218	0.470363	1.04577
226.073	6.72	298443	192214	94377.5	221514	225507	211390	156252	192214	94377.5	221514	134414	109765	61580.7	127789	132060	69090.9	67032.9	109765	127789	69090.9	1.66224	0.000671963	1.84114
129.044	1.33	78153.6	83269.2	47772.4	110463	120443	237816	1923.1	83269.2	47772.4	110463	209727	300642	169938	456122	173301	231454	206164	300642	456122	231454	1.3495	0.000193264	0.37588
387.243	10.37	56510	28875.7	21858.3	27521.6	21005.3	35914.2	27001	28875.7	21858.3	27521.6	60586.8	28247.5	15236.8	21872.2	24915.1	448310	15142.9	28247.5	21872.2	448310	0.531479	0.165336	0.292095
110.036	2.85	0	13147.5	6122.95	0	17055	0	0	13147.5	6122.95	0	11382.6	13631	550360	99990.2	21647.9	48078.8	130200	13631	99990.2	48078.8	0.618886	0.0725809	0.0587175
196.068	16.4	435551	378844	234973	292104	367170	387770	278198	378844	234973	292104	372016	256560	235402	288249	316409	329870	285531	256560	288249	329870	0.913232	0.227521	1.12228
144.044	1.22	213192	131591	79641.6	75074.8	149530	133097	64076.9	131591	79641.6	75074.8	166745	142205	127815	98375.7	70008	99729.4	85922.1	142205	98375.7	99729.4	0.0663759	0.993763	1.04423
585.221	6.57	517144	328661	136560	291232	324533	362625	192318	328661	136560	291232	511300	293081	182634	235169	201971	216698	118286	293081	235169	216698	0.626067	0.41928	1.24191
590.18	5.23	242039	233588	111976	145242	279995	227334	197270	233588	111976	145242	82813.9	115178	79057.2	183447	152707	134753	0	115178	183447	134753	1.21655	0.00928705	1.54761
456.127	12.22	93506	63857.7	59324.4	89263.1	113310	214492	85801.5	63857.7	59324.4	89263.1	182205	113779	184799	219797	286611	120634	170038	113779	219797	120634	1.42863	0.00304908	0.584799
242.076	2.85	3342.23	4513.33	5113.4	2247.04	4422.66	4022.98	5891.9	4513.33	5113.4	2247.04	11600	6203.32	519953	128408	26371.3	72456.1	203588	6203.32	128408	72456.1	1.58771	0.0333119	0.0410044
138.021	6.13	192114	171944	0	263038	272685	248160	137520	171944	0	263038	0	85174.6	0	140178	137987	120016	0	85174.6	140178	120016	1.38172	0.0285262	1.88729
407.176	10.51	349219	183801	118982	120458	140342	134488	69602.7	183801	118982	120458	236829	143078	87767.9	138899	114455	128666	89788.9	143078	138899	128666	0.476082	0.496934	1.19649
136.047	1.92	478409	371438	281770	269770	361438	158843	247392	371438	281770	269770	236600	168683	0	0	0	206292	61813.8	168683	0	206292	1.44362	0.000138463	2.88644
1208.4	10.49	175530	188110	130964	142048	201837	174386	213024	188110	130964	142048	183434	115291	95779.5	170206	172100	172389	158756	115291	170206	172389	0.630411	0.255483	1.11441
148.05	10.39	285440	292356	178404	299897	338618	363998	0	292356	178404	299897	316666	0	226701	285990	364172	324992	210396	0	285990	324992	0.141184	0.728145	1.10573
101.05	1.14	293676	312968	234896	156737	356449	156440	167158	312968	234896	156737	160088	188227	98434.2	179148	96456.5	245759	136989	188227	179148	245759	1.12189	0.0358304	1.34547
178.061	9.82	422042	387919	281041	342510	356600	360011	308868	387919	281041	342510	384384	432930	295210	313305	344966	367681	225997	432930	313305	367681	0.160305	0.975009	1.00748
242.072	7.11	436451	372372	266743	246011	280428	0	270287	372372	266743	246011	420376	322858	270011	258264	219988	275508	0	322858	258264	275508	0.537438	0.792467	1.10111
226.074	6.13	153794	282191	0	266469	265903	222410	145036	282191	0	266469	0	131295	113674	161788	148490	112597	0	131295	161788	112597	1.4277	0.0568526	1.59582
226.073	6.96	371422	215559	107143	244475	217698	202094	142923	215559	107143	244475	118673	116592	88509	137128	135311	32600.6	62442.9	116592	137128	32600.6	1.51752	0.00100085	2.03393
523.19	12.21	176784	102405	69470.7	88950.1	108569	185116	82630.1	102405	69470.7	88950.1	281424	113622	241004	196018	248502	94758.5	144583	113622	196018	94758.5	1.12346	0.0200249	0.715003
123.034	1.53	412458	560706	479234	0	572151	491108	425726	560706	479234	0	452586	762084	327008	831039	432941	695740	140837	762084	831039	695740	0.200542	0.0718116	0.679608
376.126	6.89	236248	242198	281698	198948	311767	345101	293517	242198	281698	198948	324013	233883	273323	235095	308082	301896	258767	233883	235095	301896	0.16365	0.701347	0.993216
344.075	3.17	133984	116330	96474.3	77330.3	138540	124956	86167.5	116330	96474.3	77330.3	159352	298362	107895	230952	182904	170514	150686	298362	230952	170514	1.84842	0.000334014	0.555894
180.115	24.9	220272	193052	143803	113718	111297	150114	203898	193052	143803	113718	211846	268667	248705	157125	255004	145333	181003	268667	157125	145333	0.941544	0.0455077	0.801973
228.147	2.09	259051	191516	187038	153614	204515	169115	193759	191516	187038	153614	225959	276724	227990	268966	199694	177822	167723	276724	268966	177822	0.993684	0.038215	0.848313
273.086	1.34	69514.2	74578.1	33401	73246.2	114777	233628	36271.9	74578.1	33401	73246.2	198626	293496	154107	396547	168888	224896	188825	293496	396547	224896	1.81152	6.89279e-05	0.363328
496.082	5.98	295027	288448	151519	185186	242368	202425	239857	288448	151519	185186	313281	397774	285677	248165	157823	327202	201231	397774	248165	327202	1.13181	0.0398064	0.796083
138.032	3.09	184588	155366	101196	90679.2	141975	103379	117307	155366	101196	90679.2	167074	163416	472576	80717.4	28395.2	45537.9	111054	163416	80717.4	45537.9	0.464028	0.785165	0.942794
412.133	9.81	194995	190904	140149	154458	203464	203731	205120	190904	140149	154458	148234	172868	129797	154084	178905	195869	108124	172868	154084	195869	0.814628	0.191094	1.08737
104.06	10.51	371564	299811	235345	266214	320152	310183	0	299811	235345	266214	328518	305068	218585	298983	294994	300311	226887	305068	298983	300311	0.151342	0.427914	0.926608
152.011	3.19	155218	230746	156612	175638	248489	219509	165014	230746	156612	175638	183156	317518	140292	261092	190397	240602	192880	317518	261092	240602	1.00608	0.0629179	0.813044
152.01	8.26	77887.1	264168	170579	251211	264868	231881	269244	264168	170579	251211	218050	241810	171195	184152	0	251434	133732	241810	184152	251434	0.0589341	0.29615	1.17831
442.137	13.61	253290	220231	171056	178466	265944	296542	273105	220231	171056	178466	179331	191232	144214	241678	204822	309598	276819	191232	241678	309598	0.105058	0.793573	0.955739
296.097	1.8	433307	478887	191494	254084	532451	114249	205961	478887	191494	254084	361789	439572	159312	445324	141758	436552	193485	439572	445324	436552	0.320052	0.570988	0.908428
136.051	2.27	499178	482580	310344	303782	360455	157829	271224	482580	310344	303782	206175	166981	0	83690.6	50715.2	191667	0	166981	83690.6	191667	1.52884	3.55028e-05	2.93717
126.032	7.57	129803	111753	109228	84856.9	113121	94159.3	88007.9	111753	109228	84856.9	104116	0	85021	73585.2	106541	119612	64191.7	0	73585.2	119612	0.759707	0.0627551	1.38981
116.039	13.19	0	262081	0	191548	229902	0	251712	262081	0	191548	231838	0	179848	222796	230707	275703	234346	0	222796	275703	0.339066	0.348683	0.786328
562.199	13.11	276027	263427	174046	177318	252153	157374	211508	263427	174046	177318	184380	82976.1	63744.2	92964	65057.8	143980	75853.4	82976.1	92964	143980	1.85406	2.32376e-05	2.04197
393.153	6.89	371561	222532	171426	116429	162793	176984	122820	222532	171426	116429	410778	196183	164647	120532	144385	135015	95895.2	196183	120532	135015	0.485873	0.719491	1.1981
235.119	1.75	347896	201265	152327	129348	245756	126288	144193	201265	152327	129348	367606	323508	143019	368454	257202	215720	175738	323508	368454	215720	1.41195	0.0158497	0.724135
340.114	10.5	0	280173	205837	241030	315920	302545	0	280173	205837	241030	315097	277005	178313	297166	265963	287326	0	277005	297166	287326	0.559285	0.396684	0.874401
150.03	12.36	422144	319302	213564	280308	297577	395480	275750	319302	213564	280308	348206	315808	217514	348521	334666	349773	275110	315808	348521	349773	0.666929	0.472339	0.955005
303.132	1.2	14447.4	8646.03	3135.17	0	10794.5	49836.2	0	8646.03	3135.17	0	85638	190062	78853.2	555224	0	26396.4	142091	190062	555224	26396.4	1.31668	0.0152168	0.0905572
444.103	7.63	87882.5	104486	88682.9	74181.9	102010	92695.1	108450	104486	88682.9	74181.9	74890.3	59810.6	67289.9	86552.5	74845.4	84562.1	62333.3	59810.6	86552.5	84562.1	1.21303	0.0024603	1.22727
192.078	12.17	157184	137281	116099	178993	193483	302980	154951	137281	116099	178993	253133	151439	397048	301015	414621	163727	236348	151439	301015	163727	0.960769	0.0270695	0.69127
1164.41	7.54	45462.5	61583.9	41751	47227.8	60153.8	57733.5	51315.6	61583.9	41751	47227.8	49835.6	52165.5	30386.1	51241.7	55600.9	67905.3	25424.2	52165.5	51241.7	67905.3	0.277613	0.814376	1.02051
164.046	12.36	418115	331489	214459	280121	310628	397161	288075	331489	214459	280121	361608	325294	222088	351367	343916	362209	272411	325294	351367	362209	0.752246	0.422167	0.950682
256.128	9.1	456448	241113	188371	226890	0	189737	0	241113	188371	226890	366357	328162	138256	0	201387	219343	137945	328162	0	219343	0.20868	0.972748	1.09023
206.08	1.62	199950	254520	158062	143205	376106	289108	181616	254520	158062	143205	113344	236193	275013	269488	39635.6	286356	152213	236193	269488	286356	0.213408	0.987144	0.954212
143.095	1.17	497603	406978	0	0	399736	223381	189958	406978	0	0	447173	452247	297168	453570	346806	423993	228635	452247	453570	423993	0.873852	0.0152328	0.587527
176.045	10.38	378978	320339	184803	334518	353834	385957	0	320339	184803	334518	354374	373558	234738	320102	397145	353329	224325	373558	320102	353329	0.46361	0.248936	0.867249
565.42	16.62	121223	60119.7	85957.7	42405.1	66063.5	104621	40346.5	60119.7	85957.7	42405.1	186013	33987.9	26728.9	34291.5	41656	49083	136356	33987.9	34291.5	49083	0.625671	0.666784	1.30116
108.016	16.4	261655	257110	179008	228304	261462	259051	201962	257110	179008	228304	247574	215098	192820	208362	230860	246923	218095	215098	208362	246923	0.383346	0.508543	1.04379
474.135	13.08	114397	77816.5	44411.1	99938.7	121535	260139	91788.3	77816.5	44411.1	99938.7	119048	99290.5	162468	132736	130058	88196.3	99619.4	99290.5	132736	88196.3	0.580359	0.571915	0.908777
217.099	1.26	88355.7	0	78542	48696.1	0	102736	0	0	78542	48696.1	130118	210031	0	378838	333642	131719	199512	210031	378838	131719	1.59792	0.000745489	0.248688
481.253	14.83	152120	109210	0	379176	140630	159894	0	109210	0	379176	107701	182367	126034	136095	163211	213552	89243.3	182367	136095	213552	0.305379	0.796696	0.901409
408.126	3.35	50387.4	86521.3	75590.2	71198.4	127546	125230	91726.9	86521.3	75590.2	71198.4	71550.6	69029.5	25222.4	50221.5	42364.8	64943.5	43299	69029.5	50221.5	64943.5	1.3416	0.00288204	1.53994
1542.49	6.89	119837	140836	170018	79609.1	158134	167985	153144	140836	170018	79609.1	228320	152055	170148	132062	182818	167791	156874	152055	132062	167791	0.771743	0.0780134	0.890473
539.237	16.15	343805	171966	70935.7	74041.9	115666	116021	71701.8	171966	70935.7	74041.9	253004	113148	60343	127543	146945	70338.7	84487.1	113148	127543	70338.7	0.190839	0.728522	1.19521
136.046	3.59	0	795877	473527	456370	484324	0	414330	795877	473527	456370	808155	628273	282147	426015	0	405239	0	628273	426015	405239	0.405601	0.77587	1.16962
178.061	2.26	284904	225832	142197	133763	145015	0	102676	225832	142197	7391.41	102989	78230.7	34319.1	35161.5	17689.6	73432	25102.1	78230.7	35161.5	73432	1.13383	0.0109283	2.48356
210.077	7.26	351754	285509	180311	176801	201189	162244	0	285509	180311	176801	243247	239441	185589	196196	187038	194535	0	239441	196196	194535	0.408823	0.74261	1.08714
210.087	9.81	377428	331878	201718	266839	278144	282794	232887	331878	201718	266839	330891	359031	208418	239054	266935	289675	159310	359031	239054	289675	0.259048	0.911165	1.02913
544.138	9.1	97221	78625.6	0	85572.6	98639	257803	115646	78625.6	0	85572.6	93196.8	90526.1	190510	106092	96360	0	101287	90526.1	106092	0	0.0211758	0.935929	1.02999
568.216	10.51	228063	213379	144046	190585	284853	276445	217105	213379	144046	190585	210508	224785	132600	255863	234796	259884	166771	224785	255863	259884	0.405871	0.547547	0.94473
768.082	14.16	90527.9	158268	125968	0	93023.5	40175.6	218469	158268	125968	0	113877	80888.9	37450.9	431.898	41989.4	139986	129386	80888.9	431.898	139986	0.79172	0.398595	1.3358
380.101	10.61	296676	237341	168035	219343	290276	263477	171861	237341	168035	219343	237075	173634	241717	285338	307146	241258	199276	173634	285338	241258	0.220736	0.593614	0.95601
384.14	4.83	213298	223887	167029	161951	219011	221831	183871	223887	167029	161951	159459	154250	119277	188420	173724	183527	142417	154250	188420	183527	1.3282	0.0189024	1.16071
391.087	3.64	291164	301218	167568	177605	300447	251751	219771	301218	167568	177605	223363	204232	0	209249	125983	188181	0	204232	209249	188181	1.2585	0.0261541	1.51017
1664.44	16.44	58531.3	65479.2	50640.6	58725.4	72082	69405.4	71592.5	65479.2	50640.6	58725.4	54482.2	7052.41	48156.9	66730.1	73232.1	63974.1	76661.8	7052.41	66730.1	63974.1	0.643289	0.283303	1.16344
256.127	9.19	357345	0	0	0	157493	146310	190471	0	0	0	333408	280206	114968	169930	156033	186164	107010	280206	169930	186164	0.51524	0.0234624	0.542987
302.006	14.81	181675	131951	94830.6	130942	69689.4	74354.7	119403	131951	94830.6	130942	229374	157069	78647.1	173434	186609	137832	145138	157069	173434	137832	1.08901	0.0196177	0.801545
267.094	1.77	154694	265374	225302	122726	187529	224821	273124	265374	225302	122726	123553	114700	113850	78569	55235.6	142196	66109.2	114700	78569	142196	1.6384	8.62857e-05	1.93399
402.132	7.54	79947.4	108632	84043.9	84302.4	105102	98777.1	93096.7	108632	84043.9	84302.4	90908.6	98194	67026.2	89976.6	99461.6	118495	56536.2	98194	89976.6	118495	0.129701	0.960094	1.00176
398.118	2.27	276042	310265	53597.6	37316.9	284963	0	174533	310265	53597.6	37316.9	0	0	0	0	0	136918	0	0	0	136918	0.380662	0.0116398	5.10557
370.16	11.89	232960	220742	105869	183766	253242	253213	0	220742	105869	183766	190403	181648	103745	207360	179993	221858	0	181648	207360	221858	0.0834717	0.850927	1.04563
138.025	5.87	91985.9	84206.4	66990.5	237116	119789	65252	0	84206.4	66990.5	237116	53425.2	89647.5	74653.3	0	127523	108981	0	89647.5	0	108981	0.307513	0.17792	1.54158
176.042	13.36	241475	185174	63949.9	141096	163010	120848	151462	185174	63949.9	141096	157500	0	0	141783	0	0	144580	0	141783	0	0.652908	0.00846279	2.50653
1124.2	2.45	80986.8	95437.5	89989.1	0	104976	84216.4	103286	95437.5	89989.1	0	84558	84550.8	78952.9	76391.2	58449	75407.3	82758.8	84550.8	76391.2	75407.3	0.893598	0.799931	0.969265
141.016	6.17	76248.7	75243.7	0	76205.2	62313.1	96114.4	63363.8	75243.7	0	76205.2	0	172778	0	190447	129244	118675	139235	172778	190447	118675	1.62767	0.0193839	0.443331
330.072	2.1	268130	220820	221040	176381	252550	224706	228879	220820	221040	176381	231719	233476	83357.9	164405	111991	236312	111314	233476	164405	236312	1.08331	0.0751556	1.22895
102.047	7.73	96134.9	70562.4	69862.1	88055.9	50162.7	92766.9	90599	70562.4	69862.1	88055.9	68921.3	68983.2	57711.3	61960.1	57368.1	72018.3	58464.7	68983.2	61960.1	72018.3	0.988353	0.0125889	1.19954
556.177	12.51	161959	106710	49390.7	109035	160011	172752	118520	106710	49390.7	109035	140588	103195	141185	156789	163638	130177	133182	103195	156789	130177	0.802657	0.168614	0.859042
149.084	1.45	176542	114532	75739.7	91787.5	176277	114860	57250.3	114532	75739.7	91787.5	373657	474880	246228	476552	465540	281978	277132	474880	476552	281978	2.02104	2.56512e-07	0.347245
192.078	12.96	103921	78856.6	57274.1	108191	109707	179949	82824.3	78856.6	57274.1	108191	180534	135846	327839	250378	383738	119383	188556	135846	250378	119383	1.45334	0.0019782	0.497847
536.151	16.57	2243.27	1565.46	1319.05	8442.52	3403.48	124950	2829.49	1565.46	1319.05	8442.52	25446.5	60088.2	102231	230280	249465	49181.9	92560.2	60088.2	230280	49181.9	1.76325	0.00397179	0.143649
1662.54	7.48	101610	121805	119542	76853.5	0	94426.9	111291	121805	119542	76853.5	0	67186.7	71861.5	106313	96369.5	98963.6	0	67186.7	106313	98963.6	0.732481	0.203243	1.20301
475.299	12.79	96827.5	31739.7	32120.9	35534	29095	49738.3	43308.6	31739.7	32120.9	35534	123218	22531.3	21083.7	32874.3	33665.6	297262	27102.3	22531.3	32874.3	297262	0.369421	0.19088	0.540196
210.089	12.95	206532	190503	125100	231815	229766	238987	179358	190503	125100	231815	284175	214421	306773	281691	356333	226724	226252	214421	281691	226724	1.17512	0.00376572	0.775271
670.139	2.45	148971	205464	132325	152483	279664	170858	213391	205464	132325	152483	140663	268658	255982	206053	162383	219205	177354	268658	206053	219205	0.755887	0.118887	0.827725
279.132	1.45	79521	34622.8	0	71987.1	60190	244227	0	34622.8	0	71987.1	0	159869	75991.9	93498.6	20727.6	181575	0	159869	93498.6	181575	0.543692	0.267961	0.561625
428.121	7.06	0	98282.7	95278.4	71722.7	96908.2	79197.7	103526	98282.7	95278.4	71722.7	98272.8	60519.3	65679.3	84727	60939.6	95458.7	86044.3	60519.3	84727	95458.7	0.653258	0.871861	1.04233
178.062	12.04	274108	250495	161507	264186	336794	476681	227959	250495	161507	264186	303576	172598	321343	304732	296235	216311	241656	172598	304732	216311	0.162271	0.732152	1.05932
412.134	10.88	80293.3	81263.3	107169	72512.3	85530.1	84035.4	141295	81263.3	107169	72512.3	65296	40448.4	22281.4	31603.6	54464.7	67109.8	52431.3	40448.4	31603.6	67109.8	1.53856	6.38455e-05	1.88114
590.18	5.05	201790	186927	94892.7	205213	260314	247157	181480	186927	94892.7	205213	72545.9	86434.2	105614	178969	139670	98600.2	52772.2	86434.2	178969	98600.2	1.38818	0.00260347	1.60314
562.203	12.58	213770	157127	104832	142695	175081	104311	189377	157127	104832	142695	105703	41682.3	31502.8	53106.9	23506.9	118962	41611.4	41682.3	53106.9	118962	1.7108	6.14939e-05	2.3059
150.067	7.6	83844.7	74774.6	70186.7	67794.8	67017.4	66795.2	65393.4	74774.6	70186.7	67794.8	72136.6	67604.8	50383.3	49725.5	67889.7	69564.7	46123.3	67604.8	49725.5	69564.7	1.11167	0.0176742	1.16287
194.047	13.21	0	255890	171942	156665	177038	0	186425	255890	171942	156665	244940	89106.4	139957	192876	188268	209203	180109	89106.4	192876	209203	0.417821	0.538423	0.93096
123.069	1.24	0	0	24404.6	40759	0	0	0	0	24404.6	40759	178169	239670	85750.9	333995	341506	140906	117335	239670	333995	140906	1.59813	4.07832e-06	0.130327
202.045	1.04	57583.5	52012.3	21885.1	11577.8	22577.3	68962	32324.1	52012.3	21885.1	11577.8	77474.4	92072	43339.7	47308.5	482521	38805.8	25547.1	92072	47308.5	38805.8	1.11484	0.165576	0.396641
585.22	7.26	198230	106568	32694.4	88653.6	94855	110523	42173	106568	32694.4	88653.6	197280	112275	59909.1	68127.7	70375.6	73294.2	36894.2	112275	68127.7	73294.2	0.0477209	0.888771	1.14583
260.055	1.2	180476	104727	64924	47417.7	102424	101425	42282.4	104727	64924	47417.7	129597	83362.2	112423	60429.7	47970.4	73170.7	59773.3	83362.2	60429.7	73170.7	0.252648	0.625828	1.14881
136.048	9.19	271499	242849	0	1490.88	195023	231878	258755	242849	0	1490.88	292489	307297	154367	225690	218432	265776	160441	307297	225690	265776	0.756786	0.0367822	0.652137
539.237	15.86	298789	135168	74676.2	106348	119606	113731	71935.1	135168	74676.2	106348	233975	164755	92029.4	165910	188817	97885.9	104000	164755	165910	97885.9	0.752296	0.363879	0.905701
106.037	1.85	238983	393412	118591	195408	293850	58264	0	393412	118591	195408	0	0	55280	59093	0	0	0	0	59093	0	1.34087	0.00045822	10.5125
200.104	4.82	304399	241724	171231	149048	151059	179738	145102	241724	171231	149048	243744	206814	97100.3	137620	132026	152377	0	206814	137620	152377	0.943454	0.126517	1.33159
1566.53	10.56	81498.9	85446.8	72523.7	62900	85686	78179.2	84992.8	85446.8	72523.7	62900	71502.3	54629.6	44740.6	71622.7	78608.5	67704	72527.8	54629.6	71622.7	67704	1.02378	0.0163296	1.17033
164.047	7.55	105934	86123.9	78756.3	67361.8	82010.3	86354.1	71968.5	86123.9	78756.3	67361.8	83991.4	79906.6	51278	67486.6	71052.4	83513	50918.9	79906.6	67486.6	83513	1.19368	0.106234	1.13121
1256.39	7.48	93476.3	123033	113371	73721.7	115257	98106.5	112109	123033	113371	73721.7	93990.7	70346.4	76284.6	96479.3	93027.8	100297	82301.6	70346.4	96479.3	100297	0.831379	0.0345724	1.17085
211.081	1.66	10480.6	0	0	17508.4	0	113531	0	0	0	17508.4	187188	318794	160041	415510	178192	166012	0	318794	415510	166012	1.37521	8.43965e-05	0.135312
544.136	8.14	163162	183190	97167.1	222410	274316	230941	208121	183190	97167.1	222410	64831.6	123114	105154	226443	151943	138348	0	123114	226443	138348	0.732288	0.0510239	1.36384
384.067	2.45	174459	186089	167757	120971	199168	169051	178543	186089	167757	120971	168959	162834	163725	150556	129203	148218	167717	162834	150556	148218	0.52256	0.213718	1.07711
136.05	10.5	255453	211994	157047	183122	222884	218241	0	211994	157047	183122	230141	204595	141808	202524	202026	220031	158037	204595	202524	220031	0.149086	0.447986	0.929565
124.01	7.12	179423	213381	159958	166454	148621	142488	159173	213381	159958	166454	215399	173524	160111	164914	183697	164339	128211	173524	164914	164339	0.172397	0.876427	1.03352
295.059	1.06	340860	245329	224625	142211	318025	173046	208783	245329	224625	142211	212287	266783	427614	297860	363743	248623	426755	266783	297860	248623	1.01261	0.0226502	0.736726
126.03	5.45	43052.5	39724.3	26917.5	52119.8	69727.1	44148.7	40973.5	39724.3	26917.5	52119.8	73554.9	98355.3	82511.9	152243	221473	80959	90513.3	98355.3	152243	80959	1.76977	0.000291832	0.409054
762.118	2.45	121166	145930	163348	103442	158233	149890	164306	145930	163348	103442	131452	129390	141196	122409	102103	119512	147348	129390	122409	119512	0.558162	0.0881219	1.1145
2206.61	16.41	52321.7	52696.1	40658.3	47017.5	62394.4	58667.2	64445.4	52696.1	40658.3	47017.5	50373.5	25476.5	45605.5	57197.3	66148.4	50246	69372.7	25476.5	57197.3	50246	0.309058	0.696152	1.03998
150.031	7.74	0	181008	89246.6	163596	0	176778	63797.3	181008	89246.6	163596	0	160094	142000	166643	12038.8	180128	134719	160094	166643	180128	0.162583	0.542282	0.773538
297.085	2.06	62029.4	0	0	0	0	0	26792.4	0	0	0	122919	222720	0	344071	270332	119591	139928	222720	344071	119591	1.44443	6.99399e-05	0.100995
134.036	8.32	0	196786	104254	151628	186815	170869	160140	196786	104254	151628	142758	119571	40645.8	78616.8	0	133120	0	119571	78616.8	133120	1.19373	0.0372098	1.68266
225.065	1.33	35705.6	36662.6	18226.5	37130.4	61675.9	111283	18216.8	36662.6	18226.5	37130.4	112718	151654	75444.1	239193	179550	119870	102996	151654	239193	119870	1.86648	3.18475e-05	0.319027
496.083	4.67	162442	214549	89478.7	164977	202865	152821	142937	214549	89478.7	164977	185189	256215	208967	200060	144724	177345	120963	256215	200060	177345	0.876634	0.111399	0.841716
346.124	3.99	219063	197568	139339	164655	228429	172479	187792	197568	139339	164655	131720	115143	75670	122573	95546.5	157989	107931	115143	122573	157989	1.77214	0.00012819	1.46888
144.038	3.62	0	602080	7112.89	5207.88	11006.6	417096	142998	602080	7112.89	5207.88	0	466748	35889.6	371845	238873	0	251866	466748	371845	0	1.04121	0.697941	0.742474
502.166	8.91	146383	90694.4	24300.6	43048.2	85274.3	32263.5	54850.7	90694.4	24300.6	43048.2	177920	107729	79235.6	50348.9	255911	21185.2	53410.7	107729	50348.9	21185.2	0.370835	0.289743	0.798796
122.03	7.12	142388	155864	137225	130448	155552	151160	145102	155864	137225	130448	178199	152020	129986	122153	178776	148659	106553	36391.3	122153	148659	0.50986	0.391677	1.11235
426.113	12.36	285986	184750	121017	156027	218715	269728	216287	184750	121017	156027	188962	155896	136565	246544	246226	244630	216535	155896	246544	244630	0.471537	0.47153	0.918188
301.08	1.24	0	6418.96	0	0	10191.2	79006.6	3614.29	6418.96	0	0	200241	361205	156940	350759	251573	94850	174240	361205	350759	94850	1.32153	4.74568e-06	0.116031
180.042	12.09	42573.7	256399	177178	198697	182615	150875	167792	256399	177178	198697	164724	104427	98025.7	125329	59785.1	116036	95096.9	104427	125329	116036	1.90999	0.0034135	1.61714
109.002	0.94	392922	335573	342725	220280	370189	307927	365154	335573	342725	220280	352699	386230	293733	272775	232914	379041	325634	386230	272775	379041	0.0611043	0.855704	0.99359
370.125	7.55	90786.1	74227.6	54921.2	52959.4	60184.4	58247.8	57735.5	74227.6	54921.2	52959.4	73008.3	59151.5	42212.4	47156.4	52548.7	59579.6	36414.9	59151.5	47156.4	59579.6	1.43086	0.0836988	1.19442
134.031	6.06	0	219395	160095	182237	197494	174398	151162	219395	160095	182237	134248	133848	74092	75391.7	40381.3	141157	0	133848	75391.7	141157	1.41994	0.0127337	1.70495
496.084	6.4	271403	251701	152172	186821	209398	158880	223013	251701	152172	186821	131319	170317	207011	99810	58905	134888	117192	170317	99810	134888	1.46239	0.00156999	1.49317
439.242	17.42	346758	213657	129521	153714	144532	186217	132073	213657	129521	153714	232141	155929	193095	158723	184682	140604	118947	155929	158723	140604	0.541901	0.492789	1.12876
197.933	0.95	444762	394391	470023	163947	358274	411080	417736	394391	470023	163947	452546	297761	475148	194921	166987	189499	327221	297761	194921	189499	0.828773	0.0912203	1.35115
110.037	7.6	67371.5	70949.7	47439.8	61954.5	63992.8	61173.7	58836	70949.7	47439.8	61954.5	66417.3	62746.1	11503.8	61379	59157.8	64956.4	44166.3	62746.1	61379	64956.4	0.51345	0.386611	1.10259
344.074	3.86	56580.3	45943.5	23663.4	30838	50310.8	53924	22942.7	45943.5	23663.4	30838	145402	179841	132246	206474	230161	92563.9	107184	179841	206474	92563.9	1.99858	1.0423e-06	0.306382
178.057	1.92	324863	217433	136552	129923	163860	66143	104680	217433	136552	129923	150628	93414.3	0	0	0	85517.4	0	93414.3	0	85517.4	1.2404	0.00126786	3.17872
716.452	16.64	81139.6	50366.8	61560.4	41316.5	50468.9	72428.4	36212.4	50366.8	61560.4	41316.5	121807	29219.8	26392.9	32261.2	39610.6	41345.3	89615.4	29219.8	32261.2	41345.3	0.659825	0.569566	1.25811
259.105	1.15	56463.4	35831.9	10461.1	23859.3	44085.8	150283	13549	35831.9	10461.1	23859.3	108533	139574	137190	123601	82516.8	107412	316235	139574	123601	107412	1.72174	0.000793854	0.33671
152.01	4.22	54123.7	54593.4	26018.6	44831.8	40545.7	29925.3	44681.4	54593.4	26018.6	44831.8	90736.5	117922	98366.1	78481.1	184286	55338.4	84720.9	117922	78481.1	55338.4	1.69364	0.000391213	0.483006
318.059	1.21	141324	140655	100827	65728.9	146351	121248	96838.8	140655	100827	65728.9	128829	141642	98088.1	86088.2	278489	116381	92314.9	141642	86088.2	116381	0.453898	0.42735	0.882983
1103.11	11.2	103840	61749.3	30838.6	21489.6	27610.5	21581.7	40185.9	61749.3	30838.6	21489.6	144646	88135.9	21806.9	28929.1	54435.7	46084.6	48454.8	88135.9	28929.1	46084.6	0.697886	0.246031	0.863878
210.088	10.23	0	0	0	634408	0	15070.8	0	0	0	634408	22729.9	18414	21943.1	22925.7	27936.9	0	14835	18414	22925.7	0	1.23948	0.203523	6.98215
226.12	14.41	334469	231937	136180	214397	201031	213214	137403	231937	136180	214397	355792	268736	98645.1	245767	245018	208051	173371	268736	245767	208051	0.522146	0.362735	0.943997
211.048	1.22	0	0	0	0	0	0	0	0	0	0	160068	325215	0	407265	196298	150788	167882	325215	407265	150788	1.55638	3.20832e-05	0.0635224
1718.6	13.42	153455	106103	61304.9	81877.6	114640	150013	105339	106103	61304.9	81877.6	65363.6	64642.7	54904.5	113015	113265	155296	113459	64642.7	113015	155296	0.0981304	0.953929	0.97594
168.067	6.89	101284	81861.7	70013.7	59755.2	82863.4	106459	65411.1	81861.7	70013.7	59755.2	133997	83411.9	78962.3	63692.1	84868.2	80931.2	57933.1	83411.9	63692.1	80931.2	0.136417	0.7024	1.02269
130.063	2.1	294772	238165	195794	179008	243932	196778	190049	238165	195794	179008	36924.4	217193	115313	180602	146190	56753.3	133594	217193	180602	56753.3	1.20366	0.00354905	1.48342
148.042	13.2	0	174700	231001	124776	146224	0	162293	174700	231001	124776	139272	0	114973	154601	144383	184688	156093	0	154601	184688	0.283962	0.688918	1.11213
226.074	13.59	260953	148643	100268	0	158744	161230	131722	148643	100268	0	127279	117380	237821	124544	319174	138491	0	117380	124544	138491	0.0980692	0.523693	0.841557
302.042	14.92	266548	256916	0	0	165896	214744	241561	256916	0	0	113954	84029	37913.2	36245.4	17983.7	109715	36187	84029	36245.4	109715	1.69166	0.0887849	2.07002
152.119	14.54	275033	191281	0	161789	124058	178964	100629	191281	0	161789	193378	140060	0	108184	0	120360	0	140060	108184	120360	1.21806	0.208951	1.54175
267.11	2.49	242788	165270	74809.7	110941	137361	50958.9	75581.7	165270	74809.7	110941	160964	191985	43657.6	168758	74588	138382	101797	191985	168758	138382	0.384377	0.490977	0.902789
1534.5	10.59	85816.6	93953.2	86468.9	72111.2	92597.3	93505.9	92081.5	93953.2	86468.9	72111.2	68050.5	59770.9	69868.8	82765.4	89722.9	79628.6	86692	59770.9	82765.4	79628.6	0.773803	0.0201706	1.12293
131.087	1.83	0	266834	139113	131740	236866	0	41122.5	243455	139113	131740	128520	338728	0	121297	0	208795	140019	338728	121297	208795	0.487637	0.57366	0.825506
314.106	1.26	23156.3	34302.2	86101.6	50538.1	43106	69396	113737	34302.2	86101.6	50538.1	33171.3	30005.4	16797.5	40766.7	16765.1	54899.6	37236.5	30005.4	40766.7	54899.6	0.877017	0.0301983	1.59769
496.084	5.53	92000	84620.7	67490.1	74783.7	74542.4	67150.9	91625.3	84620.7	67490.1	74783.7	65783.6	82394.7	64670.6	53999	38650.2	77138.3	45093.6	82394.7	53999	77138.3	1.14208	0.0296632	1.19777
372.14	10.5	205306	137949	93767.1	106644	137788	139374	117116	137949	93767.1	106644	165565	126424	79299.2	130355	120099	127087	86985.5	126424	130355	127087	0.591886	0.665701	1.0747
372.138	16.4	235125	214671	124854	148425	204808	197720	151882	214671	124854	148425	233101	147941	130328	158826	177545	181082	159322	147941	158826	181082	0.488864	0.576566	1.08404
272.105	28.25	156729	80706.2	102641	80070.4	71447.4	46209.4	80087.5	80706.2	102641	80070.4	126656	79590.3	8601.21	21975.5	19431.8	39068	55782.7	79590.3	21975.5	39068	1.27137	0.0165935	1.86345
122.033	13.41	107472	112625	64658.4	0	111653	132394	109769	112625	64658.4	0	97131.7	87777.4	74997.1	103489	0	125820	99334.9	87777.4	103489	125820	0.0690099	0.640544	0.916469
518.18	17.44	271942	193620	71023.4	170320	176584	136661	104990	193620	71023.4	170320	229299	162039	219753	183722	218907	133337	127928	162039	183722	133337	0.551894	0.40992	0.927395
129.08	1.26	50089.7	331519	0	195171	322202	179747	151517	331519	0	195171	277849	382045	256486	0	0	260325	201614	382045	0	260325	0.638958	0.678065	0.915432
550.205	10.5	194785	179039	127119	163415	239851	247897	180471	179039	127119	163415	187798	192278	115646	219472	203487	231730	139686	192278	219472	231730	0.474335	0.465182	0.935594
276.173	27.29	129693	131216	51397.2	46761.6	20264.9	39114.4	63938.2	131216	51397.2	46761.6	154344	171523	95097.4	33376.5	116544	52978.6	131716	171523	33376.5	52978.6	0.569776	0.189475	0.776913
110.038	1.55	296378	0	43940.4	0	189590	0	0	0	43940.4	0	47846.4	47675.6	59171.7	343418	238672	223175	51335.3	47675.6	343418	223175	0.126673	0.0547629	0.347682
112.015	2.34	0	0	47953.4	141305	201185	155800	144048	0	47953.4	141305	87768.3	135313	135501	322791	163273	133175	139128	135313	322791	133175	0.725073	0.0313676	0.51479
138.031	9.93	245812	185731	156419	174195	192362	210090	178349	185731	156419	174195	246940	266759	185013	219505	301419	207052	176098	266759	219505	207052	1.47247	0.00977975	0.83392
106.042	7.55	85135.7	86045	85895	71313.9	86849.8	87802.6	71759.2	86045	85895	71313.9	82140.9	74927.7	64526	68350.7	73171.1	88384.9	56253.6	74927.7	68350.7	88384.9	0.828177	0.0627288	1.10676
562.202	13.33	168297	161061	74878.5	116178	166692	109346	136217	161061	74878.5	116178	131233	63057.5	78719	83959.1	59913.1	134359	63063.4	63057.5	83959.1	134359	1.32435	0.0190983	1.43722
237.065	1.53	98681.1	82767.1	56380.4	71081	117426	275340	71014.5	82767.1	56380.4	71081	165299	244412	198709	457971	169362	231459	251349	244412	457971	231459	1.77501	0.000486521	0.393543
212.103	10.72	233829	201734	159386	194616	195296	152418	145839	201734	159386	194616	242592	170761	110354	198812	189503	182921	124518	170761	198812	182921	0.424743	0.65803	1.06787
456.127	12.05	192043	177495	95423.2	175482	274868	423898	169786	177495	95423.2	175482	220107	102818	213867	221186	200685	143284	187634	102818	221186	143284	0.232863	0.558208	1.12675
180.042	7.54	76078.8	93081	78279.8	82030.7	86355.2	87091.2	78578.6	93081	78279.8	82030.7	78818.5	89249.2	64916.2	81906.9	81369.3	96533.7	58395.7	89249.2	81906.9	96533.7	0.240297	0.719265	1.01436
350.062	1.12	172307	130710	163449	80759.5	147995	175523	121893	130710	163449	80759.5	242852	361365	206655	328246	233806	275403	324188	361365	328246	275403	1.88973	4.49769e-07	0.498381
264.136	19.27	34030.8	26319.8	17306.8	44960.9	59759	53323.9	26409.3	26319.8	17306.8	44960.9	32257.1	65171.9	36340	108376	89966.1	88195	59272.5	65171.9	108376	88195	1.50406	0.000826979	0.469622
544.193	16.15	210113	147200	78611.1	87669.6	167854	163512	108778	147200	78611.1	87669.6	163233	109966	86141.1	201842	241968	116675	161882	109966	201842	116675	0.638958	0.297695	0.86711
470.142	12.05	110859	101661	57350.3	106277	153545	246822	101959	101661	57350.3	106277	123105	58238.2	121686	131645	114426	88165.7	117097	58238.2	131645	88165.7	0.230101	0.570251	1.11554
264.126	7.05	310871	274141	189687	220711	272090	219880	188742	274141	189687	220711	283920	265944	122621	215545	195149	206034	141340	265944	215545	206034	1.01787	0.273001	1.13507
168.072	4.62	254922	253786	175715	189614	196751	156344	156531	253786	175715	189614	160121	211427	0	135733	0	162993	92273.1	211427	135733	162993	1.23861	0.0144977	1.54496
229.092	1.66	2390.16	3212.75	5015.59	20085.8	4160.8	104918	0	3212.75	5015.59	20085.8	177321	295293	137719	375712	160961	161573	0	295293	375712	161573	1.76516	7.8435e-05	0.146657
330.112	1.61	66588.7	236567	183634	161502	245358	237066	168584	236567	183634	161502	167064	228663	227887	236900	149554	0	145795	228663	236900	0	0.266354	0.455753	1.1483
166.052	6.99	56723.5	50154.2	61453.3	91050	0	0	68316.5	50154.2	61453.3	91050	66162.5	76366.4	34145.8	0	49359.2	54378.6	47525.6	76366.4	0	54378.6	0.458762	0.594007	1.18227
164.042	16.4	176135	164919	114944	137966	174539	163625	147854	164919	114944	137966	165151	123213	122891	141426	161235	160696	146997	123213	141426	160696	0.340846	0.579096	1.04481
148.016	37.63	202443	114700	97509.8	138482	132234	116043	109552	114700	97509.8	138482	212473	126520	144320	132584	151933	114291	88000	126520	132584	114291	0.215597	0.570253	0.997471
382.074	1.11	292258	219621	118394	162176	366919	259986	151480	219621	118394	162176	289426	161478	209240	268747	166094	203626	142195	161478	268747	203626	0.079346	0.990597	1.03432
178.058	16.4	198846	177257	112040	145109	164039	164434	129794	177257	112040	145109	168394	133300	118183	144844	152696	164304	134354	133300	144844	164304	0.498427	0.530561	1.05606
121.018	1.57	46694.9	37618.1	5345.85	50540.7	62987.7	63828.1	0	37618.1	5345.85	50540.7	191070	383885	58041.1	431187	247484	193464	211728	383885	431187	193464	1.67408	1.71614e-05	0.18399
146.037	17.57	170790	143333	91438.5	98266.5	115461	121496	142231	143333	91438.5	98266.5	89875.1	97211.9	113320	58621.1	48348.6	98664.7	56735.8	97211.9	58621.1	98664.7	1.5306	0.00253698	1.45265
766.066	11.21	33884.4	49799.1	36463.4	30407.1	43086.6	37590.3	75725.3	49799.1	36463.4	30407.1	95454.2	105155	32470.4	37450.7	89660.8	78777.2	101052	105155	37450.7	78777.2	1.31252	0.00401207	0.619765
152.011	11.49	22462.6	21853	20972.6	29244.7	19810.7	74407.8	24917	21853	20972.6	29244.7	86141.7	199999	150801	220920	253104	72350.8	138059	199999	220920	72350.8	1.91439	9.70183e-06	0.209379
528.146	12.96	56902.5	39746.5	30937.2	59096.2	74994.7	133977	61068.7	39746.5	30937.2	59096.2	93646.3	69561.3	174912	157433	229290	88585.1	136980	69561.3	157433	88585.1	1.42309	0.00245598	0.488407
539.183	9.26	0	0	67915.8	53144.1	77750.2	0	0	0	67915.8	53144.1	0	166294	155024	92597.9	126002	75986.3	60395	166294	92597.9	75986.3	1.28098	0.0028155	0.287576
164.08	9.08	309419	244604	227662	248140	237576	208380	231759	244604	227662	248140	291915	255192	145414	236522	252570	256384	176541	333359	236522	256384	0.139377	0.945953	1.01303
165.079	3.1	0	111844	48231.2	49364.4	82614.7	60943.6	58357.6	111844	48231.2	49364.4	89628.7	172755	60565.8	77299.3	71892.6	103721	163618	172755	77299.3	103721	1.27952	0.0141489	0.590748
618.086	14.61	137027	124497	80273.9	0	59950.1	34259.9	138596	124497	80273.9	0	105038	45062.5	26027.8	670	18794.5	77202.1	75014.5	45062.5	670	77202.1	0.972935	0.147443	1.70796
458.14	9.93	203164	135418	104467	124724	175550	170381	166363	135418	104467	124724	153315	166221	129770	181459	232102	178265	132522	166221	181459	178265	1.08141	0.0824524	0.854742
474.133	13.39	55942.6	39243.4	23448.5	43651.9	57970	132704	45432.1	39243.4	23448.5	43651.9	110765	69984	155988	134454	206365	75790	106706	69984	134454	75790	1.54157	0.00166801	0.490709
128.047	2.38	0	11131.1	94697	0	137447	119726	76444.3	11131.1	94697	0	277910	128246	59279	139853	145455	101473	0	128246	139853	101473	0.915326	0.0286087	0.612502
612.096	1.2	2153.01	0	0	74709.3	238662	258257	50781.4	0	0	74709.3	103935	112337	186997	102333	0	131560	0	112337	102333	131560	0.59556	0.443558	0.742521
334.176	27.29	53216	67398.8	28092.8	30193.6	17258.5	38122.6	49843.4	67398.8	28092.8	30193.6	73551.9	99450.3	63932.8	27500.8	105702	41086.1	115282	99450.3	27500.8	41086.1	0.96568	0.0300404	0.632676
354.165	14.01	139557	134566	91078	99134.5	158167	115689	144625	134566	91078	99134.5	54498.6	47944	26419.3	34746	21782.6	81858.6	32640	47944	34746	81858.6	1.86947	9.81677e-07	2.47042
226.081	10.39	219733	18933.2	68373.5	107471	101402	111314	0	18933.2	68373.5	107471	168252	133064	70402.9	97882.7	105111	88588.4	57738.6	133064	97882.7	88588.4	0.539578	0.347438	0.865132
138.032	15.66	247108	200197	137797	153343	71488.5	135529	149951	200197	137797	153343	83792.7	89444.8	43301.6	32493.3	0	100162	59974	89444.8	32493.3	100162	1.56133	7.02486e-05	2.40575
420.143	7.54	61568.5	73623.2	58901.4	58637.1	71299.2	73042.3	65125.2	73623.2	58901.4	58637.1	61266.8	65708.1	45562.5	64257.4	69437	74729.9	41443.9	65708.1	64257.4	74729.9	0.418803	0.531504	1.03597
672.386	22.13	84274.7	76076	42564.9	67895.2	74146.2	80330.1	68245.7	76076	42564.9	67895.2	83232.5	74079.1	53296.5	64933.2	91563.1	71771.4	75650.5	74079.1	64933.2	71771.4	0.535049	0.43246	0.956708
344.068	1.82	172034	162728	575675	96624.3	193340	122243	561272	162728	575675	96624.3	225774	212420	161598	145532	122406	196138	59576.6	212420	145532	196138	0.534221	0.142905	1.5958
622.18	2.09	124836	143968	213396	106980	179952	155272	182661	143968	213396	106980	142618	127940	83159	136451	119296	148041	133818	127940	136451	148041	0.664341	0.068356	1.19517
225.173	23.29	201327	156331	85156.3	125304	125290	121432	103458	156331	85156.3	125304	153165	148906	86396.3	166159	177376	103000	103837	148906	166159	103000	0.276056	0.645066	0.963594
496.078	7.05	130790	126823	96185.7	96676.4	128784	103324	130605	126823	96185.7	96676.4	147591	113575	111435	41434	109120	132240	91737.4	113575	41434	132240	0.53227	0.442929	1.12537
1181.44	7.74	0	106214	0	79825.7	70717.6	69961.5	0	106214	0	79825.7	112353	83754.9	44942.9	77361.7	54201	73542.3	44022.5	83754.9	77361.7	73542.3	0.397636	0.198456	0.784014
190.063	7.59	75967.5	61724.9	48755.1	44290.4	55098	48710.8	49972.5	61724.9	48755.1	44290.4	60714.7	46480.3	36660.2	43172.4	44315.9	51551.8	32541	46480.3	43172.4	51551.8	1.48818	0.0546713	1.1945
226.073	6.57	48359.3	120438	83480.8	97109.9	141769	146830	78877.5	120438	83480.8	97109.9	149295	127433	66163	76337	98699.5	0	62956.7	127433	76337	0	0.156268	0.227439	1.35229
148.041	6.58	92148.8	0	77411.4	99447.5	109603	117390	92264.1	0	77411.4	99447.5	122376	75892.6	61192.3	55331.5	69768.1	19833.6	58095.5	75892.6	55331.5	19833.6	1.13153	0.363314	1.315
228.098	9.81	252764	177792	98394	121976	133051	128802	102174	177792	98394	121976	178786	173787	101193	112975	122040	124793	71149.5	173787	112975	124793	0.581304	0.54621	1.11641
478.075	13.78	194911	163247	75818.2	105486	149464	104696	142769	163247	75818.2	105486	47920	21386.3	13699.6	8467.79	2470.67	38654.6	5338.67	21386.3	8467.79	38654.6	1.8685	3.32023e-07	5.85167
388.168	8.21	96228.1	162237	101270	161658	206474	155636	90156.4	162237	101270	161658	192194	203393	128088	238545	203114	165163	82233.5	203393	238545	165163	0.918929	0.0475528	0.79479
577.201	12.56	208387	126224	57326.9	78198.5	92613.2	63652.4	75191.3	126224	57326.9	78198.5	166373	82908	0	78393.6	67025.4	101221	55350	82908	78393.6	101221	0.242298	0.458768	1.26201
388.127	13.21	198627	75340.4	31860.7	39594.6	45691	59272.3	45035.7	75340.4	31860.7	39594.6	74569.8	42991.5	35226.7	51629.1	50655.2	50853.5	45538.2	42991.5	51629.1	50853.5	0.501852	0.378514	1.31128
148.042	6.13	120823	149344	0	165160	178043	162037	102881	149344	0	165160	0	65141.9	0	111124	94490.5	70992.9	0	65141.9	111124	70992.9	1.4705	0.0280972	1.84099
122.049	1.59	446495	316699	230402	191682	342453	246332	0	316699	230402	191682	226747	299526	214138	179312	164348	298251	188121	299526	179312	298251	0.894228	0.696308	1.06092
148.045	5.86	54961	146965	49457.4	154878	0	0	0	146965	49457.4	154878	42795.8	3361.84	47998.9	0	89341.5	76895.1	37550	75355.2	0	76895.1	0.800111	0.219217	1.61619
142.026	2.02	151022	162388	125710	170896	282081	173202	180556	162388	125710	170896	100959	131864	187599	253465	210541	123898	149103	131864	253465	123898	0.181072	0.866595	0.984994
412.134	8.91	132836	105994	130611	138889	152736	177448	144354	105994	130611	138889	93630.9	124319	59262	117689	78963.4	130281	83412.6	124319	117689	130281	1.09017	0.00992152	1.24546
141.081	1.26	166246	177007	142906	98088.3	55362	153027	116268	177007	142906	98088.3	174257	166106	143914	145700	98110	146641	98405.5	166106	145700	146641	0.354353	0.495897	0.95328
192.073	16.4	193974	164302	108519	127845	161173	153005	129467	164302	108519	127845	164606	121820	108514	131363	132624	143595	126043	121820	131363	143595	0.999602	0.272704	1.09993
396.139	10.1	139573	125363	100059	149821	154489	188472	152169	125363	100059	149821	148301	127640	94553.7	137028	178158	163911	117416	127640	137028	163911	0.054666	0.92944	0.998923
590.181	6.44	139811	120781	79656.3	0	137838	126173	169040	120781	79656.3	0	120602	173585	98426.5	86688.8	166216	120496	173997	173585	86688.8	120496	0.361774	0.126035	0.753232
434.158	7.54	50816.9	68407.3	51522.6	51395.5	67694.4	64326.8	57777.3	68407.3	51522.6	51395.5	59985.5	63370.5	41364.8	59790.5	62295.5	71017.8	34921.2	63370.5	59790.5	71017.8	0.0581267	0.93575	0.996337
451.169	3	231814	169202	73980.1	78093	98358.8	60904.9	64639.4	169202	73980.1	78093	140679	101301	32169.7	47942	31746.5	60738.5	30618.1	101301	47942	60738.5	1.30377	0.0588466	1.7191
381.128	1.21	64206.3	42927	0	59725.7	91854.4	174262	20099.2	42927	0	59725.7	38814.1	57007.4	65287.9	42739.2	33302.1	68905	35700.4	57007.4	42739.2	68905	0.383395	0.788849	1.05894
330.147	15.86	215462	138005	90793.2	148475	155455	155795	103908	138005	90793.2	148475	209283	179483	102081	184689	216600	149465	141621	179483	184689	149465	1.148	0.0671955	0.854224
146.032	16.39	153636	141524	112965	102040	130612	136271	144323	141524	112965	102040	147721	109211	129155	116622	157578	113393	123462	109211	116622	113393	0.320397	0.606594	1.04825
498.201	21.55	189926	128548	57657.5	52825.1	59755.1	91561.7	72420.8	128548	57657.5	52825.1	182692	132398	41491.7	65568.4	68505.1	83406.8	74095.4	132398	65568.4	83406.8	0.122265	0.851127	1.05079
452.329	22.12	134519	89318.8	71485.8	65943.5	47466.8	55656.3	89085.2	89318.8	71485.8	65943.5	101133	57049.2	30401.6	29766.7	43590.8	40566.3	44944.9	57049.2	29766.7	40566.3	1.50306	0.0081012	1.68739
333.288	27.05	87242.5	51018.9	63978.8	49189.5	105035	50728.1	49024.7	51018.9	63978.8	49189.5	118139	63137	55896.6	81482.2	90757	42388.3	58758.1	63137	81482.2	42388.3	0.345989	0.432646	0.962494
795.317	15.1	214094	75486.2	17492.5	93309.8	88785.8	114632	26649.6	75486.2	17492.5	93309.8	98768.6	66579.5	22220.1	101071	105559	28653.8	20979.5	66579.5	101071	28653.8	0.309461	0.424745	1.30016
590.18	7.98	38336.2	51470	18160.3	68122.7	92220.9	83673.4	40300.7	51470	18160.3	68122.7	40200.7	49394.4	37381	52053.6	50526.6	58444.8	26957.9	49394.4	52053.6	58444.8	0.0141734	0.52805	1.0917
648.097	11.75	86756.5	88867	30979.8	62368.7	53012.7	58108.4	90674.6	88867	30979.8	62368.7	30446.6	27105.6	44441.5	10471.2	14815.2	50594.5	22826.5	27105.6	10471.2	50594.5	1.50928	0.000589057	2.15078
210.088	12.19	77934.7	67184.9	56800.9	72502.5	82315.5	128174	66948.6	67184.9	56800.9	72502.5	144029	77582.1	176406	127579	176450	73501.1	103842	77582.1	127579	73501.1	1.11666	0.0110219	0.700533
219.113	1.18	0	40061.5	21395.6	0	0	31555.7	0	40061.5	21395.6	0	72544.4	158442	60214.1	120824	59971.9	75989.6	64123.2	158442	120824	75989.6	1.62767	1.2071e-05	0.213339
255.074	1.53	71348.6	58599.2	37487.5	48032.7	88556.6	193347	50961.4	58599.2	37487.5	48032.7	119471	171899	132549	332368	113654	152076	171089	171899	332368	152076	1.74644	0.000955669	0.399098
419.178	8.72	215678	148070	80977.9	119414	104254	88662.8	81833.8	148070	80977.9	119414	166049	130369	40835.7	67557.6	54927.3	94341.1	40676.4	130369	67557.6	94341.1	1.1159	0.131965	1.38707
612.156	1.53	228024	273023	174218	105476	0	34742.3	202754	273023	174218	105476	0	55374.6	22025.1	25580.9	18778.8	115749	21206.7	55374.6	25580.9	115749	1.50458	0.00288546	3.13589
464.216	13.21	111120	112634	35094.3	79056.2	102586	110718	70186.3	112634	35094.3	79056.2	65792	35623.4	32379.1	32354.3	17439.6	62631.2	22239.2	35623.4	32354.3	62631.2	1.62517	0.000785848	2.08206
181.069	1.68	73140.1	21907.8	51291.3	58102.9	0	89094.2	0	21907.8	51291.3	58102.9	125297	226879	97352.6	206980	0	138771	0	226879	206980	138771	1.6031	0.0039641	0.365611
106.041	2.89	234259	213183	106651	126709	137435	50856	94123	213183	106651	126709	162070	213708	0	142088	79761.2	122566	77455	213708	142088	122566	0.0284543	0.636811	1.11985
194.047	6.63	110058	82091.9	63572.8	146474	104733	82269.8	81713.8	82091.9	63572.8	146474	94070.3	72040.8	52984.9	56920.9	67581.6	85910.7	56003.7	72040.8	56920.9	85910.7	1.10105	0.0237418	1.37213
596.212	7.74	0	105305	100518	109792	106420	115871	0	105305	100518	109792	98643.3	106386	68788	115102	94661	122157	83757.4	106386	115102	122157	0.142232	0.255772	0.837839
398.121	12.56	194849	155541	73223.9	113936	131579	92217.3	106080	155541	73223.9	113936	173412	110932	67367.5	106290	102441	156125	82705.7	110932	106290	156125	0.203401	0.821165	1.07261
424.134	8.73	151605	138589	98031.2	136121	146609	117719	135789	138589	98031.2	136121	116204	124547	58172.7	89473.3	79851.8	142738	71456	124547	89473.3	142738	1.21035	0.0338126	1.23645
1298.44	13.42	116405	102590	68502.4	86123.1	119889	130535	109877	102590	68502.4	86123.1	74731	61706.9	58442	113852	114478	140214	108787	61706.9	113852	140214	0.127127	0.979563	0.980755
414.093	2.48	72010	70346.7	49102.5	48581	68411.1	57202.7	56345.6	70346.7	49102.5	48581	60387.9	78186.9	73366.6	78117.3	64655	61720.4	51433.8	78186.9	78117.3	61720.4	1.11491	0.0459067	0.862072
154.057	4.62	217183	217116	152712	168438	174021	132550	131725	217116	152712	168438	156904	198482	0	122399	0	143427	82776.4	198482	122399	143427	1.02932	0.0348818	1.46983
538.122	1.21	67201.6	60821.9	35141	34610.3	156443	227859	28232	60821.9	35141	34610.3	84881.2	81246.9	258307	15329	63054.8	87309.9	75356.1	81246.9	69924.2	87309.9	0.427675	0.577879	0.830445
430.144	5.68	161499	120896	132466	110908	149647	149834	156517	120896	132466	110908	149741	145297	101993	140614	122875	126701	122588	145297	140614	126701	0.194009	0.757668	1.02826
381.157	4.36	130120	130544	80834.6	80316.7	129161	117102	133252	130544	80834.6	80316.7	101549	78001.6	51478	80936.6	59365.1	90916.4	56911.1	78001.6	80936.6	90916.4	1.73739	0.00301935	1.41217
1502.48	10.6	90487.2	92420.2	61572.8	69857.8	98061.4	92974.6	54206.1	92420.2	61572.8	69857.8	85703.5	54583.8	90272.4	104421	104186	81389.5	79766.6	54583.8	104421	81389.5	0.255845	0.472382	0.939819
330.146	16.15	223258	159114	82341	94589	147670	142906	94043.7	159114	82341	94589	208003	130234	68706.5	149269	166181	98947.7	107690	130234	149269	98947.7	0.0954884	0.88816	1.03458
614.383	22.12	115624	72706.3	60979.9	53519.7	40954.8	46728.9	82113.5	72706.3	60979.9	53519.7	84966.5	49885.8	25407.5	24506.6	38560.1	34306.3	40790.4	49885.8	24506.6	34306.3	1.44397	0.0109538	1.66312
138.021	13.61	0	231194	0	183851	233701	0	0	231194	0	183851	199364	0	148512	195798	187104	265415	204210	0	195798	265415	0.415403	0.21636	0.691088
318.035	10.82	37402.5	142658	35323.3	73216.8	128259	85986.9	38854.8	142658	35323.3	73216.8	69705.7	53744	23273.3	33999.5	0	60566.6	17086.2	53744	33999.5	60566.6	0.971752	0.024791	1.92824
228.093	4.62	215182	181912	122096	126938	120908	93744.5	97801.9	181912	122096	126938	120822	151951	0	84998.6	0	97090.6	55545	151951	84998.6	97090.6	1.14722	0.0190085	1.62597
329.054	1.34	29168.4	34043.7	26414.2	38077.4	59600	116045	36535.4	34043.7	26414.2	38077.4	98420.4	127724	46634.1	174891	48499.1	131597	107913	127724	174891	131597	1.69396	0.000291525	0.417164
225.064	1.55	0	0	23117.2	34312.3	65934.5	95498.2	0	0	23117.2	34312.3	74215.6	134495	69610	219441	64770.5	112284	96867	134495	219441	112284	1.52279	0.000177869	0.257405
124.006	6.6	62551.4	57613	51582.3	63853.5	42399.9	32500.3	54493.9	57613	51582.3	63853.5	74424.8	57544.4	45758.8	57758	36096.6	42818.1	46369.6	57544.4	57758	42818.1	0.279894	0.691109	1.07304
219.11	3.88	141982	159817	92346.1	102647	126735	45377.9	92373.7	159817	92346.1	102647	28021.9	31432.3	15417.8	15265	0	53168	7720.19	31432.3	15265	53168	1.71785	2.05845e-06	4.14564
427.169	1.11	51158.7	30857.5	5135.99	32423.2	67505.4	265888	0	30857.5	5135.99	32423.2	92007.4	113401	168995	113688	40392.2	115019	88178.1	113401	113688	115019	1.20645	0.052797	0.519311
536.078	8.26	74075.4	73112.6	56155.6	70007.7	81170.8	81635.8	94869.2	73112.6	56155.6	70007.7	65642.2	71950.9	46643.6	79293	52035.6	89934.4	49029.8	71950.9	79293	89934.4	0.41524	0.586225	1.04007
542.191	21.49	174178	130599	72005.2	92599	75237.5	81817	88335.6	130599	72005.2	92599	129617	116651	25394.8	99251.9	94871.9	83863.1	68585.8	116651	99251.9	83863.1	0.493853	0.523475	1.12853
138.024	5.06	128897	112655	0	125602	150793	134436	65485.5	112655	0	125602	0	0	0	87203.2	71883.6	49505.5	0	0	87203.2	49505.5	1.50476	0.0100434	2.51724
277.083	1.19	0	15772.1	0	0	16259.9	51904.5	8899.58	15772.1	0	0	35826.1	120287	49672	98887.5	71145.1	73613.7	104339	120287	98887.5	73613.7	1.43938	1.28314e-06	0.155103
496.086	2.45	80984.2	100852	71676.8	78250.2	130332	88357.2	102938	100852	71676.8	78250.2	73755.6	125916	117667	95900.1	78967.4	108502	0	125916	95900.1	108502	0.633189	0.840381	0.954884
269.087	1.95	61185.8	45132	21872.6	46419.5	65541.4	62787.1	0	45132	21872.6	46419.5	114030	165840	76238.8	177528	104257	114979	88293.5	165840	177528	114979	1.83153	4.89732e-06	0.371043
152.12	15.35	150903	104842	53035.1	95236.6	78915.1	101262	63178	104842	53035.1	95236.6	132234	138349	33710.3	125945	136552	101241	93261.5	138349	125945	101241	0.760428	0.120967	0.833166
196.068	1.91	179628	106769	68651.7	61394.5	88001.9	56250.1	63777.8	106769	68651.7	61394.5	95159.4	63135.4	19684.1	0	0	59556.3	25836	63135.4	0	59556.3	1.26405	0.00826488	2.25222
556.177	12.88	50880.1	38746.1	19167.7	37407.3	48311.3	69022.3	47356.8	38746.1	19167.7	37407.3	82194.5	62751	86875.8	94920	116753	56697.8	93237.5	62751	94920	56697.8	1.6284	8.1076e-05	0.54965
506.157	13.14	28650.2	21290	11571.2	30373	51462.3	142807	28204.9	21290	11571.2	30373	45905.8	52487.5	61930.7	67586.6	71938.6	42143.7	52685.7	52487.5	67586.6	42143.7	1.20655	0.174804	0.691329
166.02	7.12	0	191830	141715	136216	143257	139053	134161	191830	141715	136216	209444	179678	139984	49357.1	200735	151506	109783	179678	49357.1	151506	0.412512	0.793792	1.00147
209.106	1.53	209559	151107	71525.6	161295	170990	72596.3	80591.2	151107	71525.6	161295	258873	284887	93134.7	355328	178803	249554	204279	284887	355328	249554	1.52773	0.000715922	0.564141
140.047	7.74	0	104744	107878	107207	99669.8	101953	0	104744	107878	107207	117742	108054	84964.5	0	93132	0	84409	108054	0	0	0.52689	0.274097	1.46195
158.037	7.6	60482.1	59391.3	49706.2	51072.4	54931.4	49886.1	53386.6	59391.3	49706.2	51072.4	55839.2	52564.2	41071.8	48626.3	48334.3	54449.1	34949.1	52564.2	48626.3	54449.1	1.01192	0.0737738	1.10034
178.051	7.26	194907	189613	136432	141937	153407	132240	129777	189613	136432	141937	155589	171205	132774	154397	152269	157081	126067	171205	154397	157081	0.141778	0.881818	1.00986
464.096	14.92	128926	125861	73999.1	87601	79552.2	111873	121745	125861	73999.1	87601	53866.8	0	0	0	27065.8	0	24662.2	0	0	0	1.88541	1.44953e-08	9.21952
148.016	37.42	172043	107101	91047.4	140524	174614	112551	106541	107101	91047.4	140524	170534	131883	139441	158456	172564	127113	81688.9	131883	158456	127113	0.559314	0.244419	0.91851
152.01	12.56	162002	179816	102513	155696	172729	132881	144057	179816	102513	155696	180279	145345	98043.3	145512	136480	206687	122978	145345	145512	206687	0.117058	0.75492	0.989234
108.013	10.58	88272.4	83951.1	79674.3	84581.8	84566.1	95795.9	86578.9	83951.1	79674.3	84581.8	80179.8	0	73223.7	87491.2	93712.8	83895	0	0	87491.2	83895	0.467388	0.0603417	1.43603
398.118	2.26	160747	280816	224917	179063	0	119085	0	280816	224917	179063	118095	98757.8	51211.8	50382.9	24306.8	0	37341.9	98757.8	50382.9	0	1.6287	0.00432539	3.03614
120.022	15.66	242026	206023	141305	151056	67338.6	120615	154225	206023	141305	151056	81440.3	87422.9	33585.7	21527	16577.3	92878.7	57879	87422.9	21527	92878.7	1.60218	5.19971e-05	2.54794
553.195	13.61	204203	118041	0	114008	188950	166583	87448.6	118041	0	114008	0	47701.1	50775.7	138883	88964.6	63942.7	33431.9	47701.1	138883	63942.7	1.44747	0.109447	1.49839
542.126	1.13	213875	206571	103746	96717.5	317034	186267	75808.8	206571	103746	96717.5	204753	93993.6	154666	164684	87160	188817	115361	93993.6	164684	188817	0.207224	0.601345	1.13053
338.094	3.61	146292	165297	109364	104818	164210	107716	127206	165297	109364	104818	115269	99967	44630.1	99034.2	69217.9	92305.7	67240.4	99967	99034.2	92305.7	1.70164	0.000973205	1.4683
435.207	9.18	182958	117945	94181.3	100736	82312.4	78345.4	97635.8	117945	94181.3	100736	165756	137486	59321.5	82563	80071.6	96865.1	50189.8	137486	82563	96865.1	0.587204	0.609979	1.13294
1122.27	16.45	63934.2	76190.9	64452.7	72180.7	81611.6	80142.2	0	76190.9	64452.7	72180.7	65631.9	0	59269.1	79106.8	91001.6	76325.6	99188.1	0	79106.8	76325.6	0.244147	0.851205	1.04127
1176.37	10.58	55919.5	56891.9	51763.5	43467.4	56419.5	52209.3	67562	56891.9	51763.5	43467.4	47213.2	36037.9	33104.6	55316.6	50304.3	48343.6	53871.2	36037.9	55316.6	48343.6	0.820187	0.050287	1.14363
263.102	1.15	55465.7	40860.6	17128.5	33243.6	83648.3	96924.1	20924.3	40860.6	17128.5	33243.6	49742.4	60258.1	0	89956.8	95506.9	82696.3	89157.4	60258.1	89956.8	82696.3	1.43556	0.0537332	0.635078
675.202	16.65	205739	83500.9	31478.3	69295.5	97640.1	139004	38564	83500.9	31478.3	69295.5	135569	88030.9	89308	76342.3	66333.5	55202.5	51582.4	88030.9	76342.3	55202.5	0.0340102	0.722489	1.14524
126.026	16.39	165623	148210	104379	125557	152074	156390	121290	148210	104379	125557	151979	115630	106247	121292	132443	136111	116223	115630	121292	136111	0.876225	0.239982	1.09098
594.085	1.21	26487.4	35211.3	17681.2	27473.9	148777	292455	17111.8	35211.3	17681.2	27473.9	105529	108034	279074	113106	58313.6	102040	81685.7	108034	113106	102040	1.31898	0.138399	0.58312
110.069	16.39	93678.8	93854.7	64981.4	79471.5	92061.5	88585.6	71945.9	93854.7	64981.4	79471.5	89942.6	76327.2	68285.9	82013.8	83197.7	90239.1	75761.6	76327.2	82013.8	90239.1	0.151673	0.848316	1.01903
393.163	2.47	201437	153259	69629.5	55059.8	104263	64650.5	67924.5	153259	69629.5	55059.8	88348.8	74223.7	35787.4	32654	22356.5	58333.4	22757.2	74223.7	32654	58333.4	1.51657	0.0133479	1.96951
313.081	1.61	190094	119105	133245	63084.4	74333.7	53087.1	129130	119105	133245	63084.4	45466.3	81095	43374.4	96037.9	6632.46	66758.9	48529.6	81095	96037.9	66758.9	1.07576	0.0134871	1.61588
452.097	1.18	19683.5	23520.3	32471.1	18612	24899.3	0	38474.5	23520.3	32471.1	18612	81955.2	139995	0	179576	151957	122625	160533	139995	179576	122625	1.95039	9.87699e-06	0.22337
325.117	1.6	60930.4	53787.6	7923.35	34617.8	88929.3	73449.1	16023.9	53787.6	7923.35	34617.8	61829.3	103426	12994.8	9991.41	29729.4	60960.1	168129	103426	9991.41	60960.1	0.328031	0.316827	0.7224
146.036	13.82	85770.6	100578	65598.2	76983.8	81683.5	81394.3	73225.4	100578	65598.2	76983.8	82527.9	131413	22732.8	60471.1	31382.4	140695	66775.6	131413	60471.1	140695	0.193043	0.692111	0.932479
410.144	10.43	251368	216628	140880	199952	229142	185381	171357	216628	140880	199952	196366	164944	0	240331	224324	207433	129885	164944	240331	207433	0.0603354	0.497134	1.09979
478.076	1.24	21717.5	23870.8	21546.3	25219.3	60648.6	97011.6	41256.3	23870.8	21546.3	25219.3	44246.7	63012.7	55478.5	61711.3	43161.9	58133.5	72690.2	63012.7	61711.3	58133.5	1.37777	0.0166346	0.635189
914.297	2.09	122097	170937	187244	104768	197475	150344	152191	170937	187244	104768	151691	137624	43983.5	121946	104495	129977	102200	137624	121946	129977	0.987083	0.0203538	1.30785
183.954	0.95	278193	241278	289985	105824	233368	190303	304057	241278	289985	105824	287715	270125	190082	125606	96119.8	231121	181542	270125	125606	231121	0.417243	0.401298	1.16186
176.083	16.15	205367	171290	84817.2	119229	150359	165893	105509	171290	84817.2	119229	208474	138143	80015.4	166473	190262	117361	122420	138143	166473	117361	0.252841	0.709386	0.997884
398.115	1.92	152174	150781	150822	111742	191449	67283.4	130058	150781	150822	111742	78979.9	58669.4	33842.5	35733.2	17707	94549.8	26577.4	58669.4	35733.2	94549.8	1.69281	1.08957e-05	2.45812
160.041	6.89	131584	118044	109532	99497.5	131965	156664	111670	118044	109532	99497.5	168457	127237	127714	108334	135353	118577	96475.8	127237	108334	118577	0.242829	0.551829	0.995999
214.081	5.28	94033.3	72184.1	52608.6	55367.5	48495	55156.5	37459.4	72184.1	52608.6	55367.5	170295	118113	76755.8	103405	104813	82532.4	66905.2	118113	103405	82532.4	1.75055	0.000710617	0.67793
795.317	16.51	186912	46748	13717	45752.6	55452.2	96530.1	17067.6	46748	13717	45752.6	178140	56806.1	47121.4	82788.5	80887.9	39571	36393.2	56806.1	82788.5	39571	0.66265	0.538837	0.968319
412.134	9.69	137659	100488	88061.8	90355.9	96353.5	99273.6	0	100488	88061.8	90355.9	83072.8	93692.8	39038.3	62945.3	37028.4	95850.1	45272.3	93692.8	62945.3	95850.1	1.40406	0.191007	1.24841
225.102	1.27	49254	50445.5	22972.5	40981.4	63935.8	53698.9	23481.6	50445.5	22972.5	40981.4	118764	148367	61025.8	164237	104836	134274	117392	148367	164237	134274	1.9827	2.15337e-07	0.377404
152.003	7.88	88390.1	89212.9	54910.5	69708.2	79687.3	48552.8	0	89212.9	54910.5	69708.2	61451.3	62953.9	0	46928.7	34610.7	66921.4	0	62953.9	46928.7	66921.4	1.11857	0.118939	1.42679
148.042	6.97	113573	102949	0	126064	0	107708	83384.8	102949	0	126064	64012.1	63875.8	43331.2	73618.6	70452.1	46489.2	39819.8	63875.8	73618.6	46489.2	1.63095	0.32711	1.28342
344.074	2.09	154497	83172.1	63627.9	36003.3	67125.6	25698.3	39874.9	83172.1	63627.9	36003.3	45940.2	44497	60996.2	34833.7	41074.3	68122.2	13612.4	44497	34833.7	68122.2	0.785013	0.146619	1.39141
196.069	5.27	142138	123651	75901.9	84598	98152.5	80050.5	74288.5	123651	75901.9	84598	150918	126999	78974.5	106821	104755	104963	78312.6	126999	106821	104963	1.00644	0.23635	0.928533
336.032	1.17	87254.6	91836	6365.7	0	136239	112410	168440	91836	6365.7	0	91774.1	91426.5	0	94731.6	54483.6	103566	97071	91426.5	94731.6	103566	0.544028	0.588904	0.875662
210.088	12.04	94041.1	87433.8	60276.1	82853.6	113538	166104	81821.5	87433.8	60276.1	82853.6	102289	56694.6	108732	102856	91987.9	79335.1	84057.5	56694.6	102856	79335.1	0.239506	0.651991	1.07106
132.046	7.26	190026	189623	126955	143187	155041	134617	133703	189623	126955	143187	160694	170010	130100	147660	149137	147206	116467	170010	147660	147206	0.457605	0.641175	1.036
884.224	7.84	53293.5	57259.4	48721.5	58346.2	62472.2	65663.3	86850.8	57259.4	48721.5	58346.2	26331.2	48568.8	43351.1	34054	25492.7	76535.9	26205.2	48568.8	34054	76535.9	1.07557	0.0374129	1.28862
211.083	1.95	10204.3	6718.13	0	12919.1	13112.3	58267.8	0	6718.13	0	12919.1	125645	222473	83954.6	209727	116483	99928.2	110673	222473	209727	99928.2	1.61554	1.02862e-06	0.149295
124.016	2.62	62525.8	68234.4	42106.3	39580.6	69313.7	47700	55845.3	68234.4	42106.3	39580.6	70791	86359	54855.5	73498.7	91711.8	65939.4	59899.3	86359	73498.7	65939.4	1.67321	0.00259466	0.755882
405.162	10.38	186715	100231	51338.7	82016.6	81147.2	79276.5	56541.2	100231	51338.7	82016.6	134405	98987.8	52211.5	72844.9	80556	65100.9	42944.9	98987.8	72844.9	65100.9	0.479352	0.569736	1.16567
354.165	15.54	97884.3	70345.7	0	129650	112010	152891	0	70345.7	0	129650	64064.8	112802	35969.7	143121	176391	148515	0	112802	143121	148515	0.2529	0.227948	0.692595
148.042	13.61	186349	156264	0	128183	148624	161850	146792	156264	0	128183	134913	0	97317	130723	123906	162390	139747	0	130723	162390	0.817627	0.649432	1.13198
132.057	12.17	54997.9	49145.7	41722.3	64001.5	70839.3	109524	57696.3	49145.7	41722.3	64001.5	95215.4	61112.3	159561	113778	166628	64358.8	93356	61112.3	113778	64358.8	1.12712	0.011893	0.638863
273.087	1.53	62600.4	52758.3	35783	45907.9	77345.4	164775	47120.8	52758.3	35783	45907.9	97188.5	150813	120722	287718	94425.1	132646	152357	150813	287718	132646	1.72674	0.00102206	0.406125
159.091	1.22	128787	116477	0	38950.1	117804	82430	91025.4	116477	0	38950.1	106277	99419.5	62528.6	83071.4	0	101309	72617.6	99419.5	83071.4	101309	0.249119	0.680777	0.940727
240.146	2.35	35278.7	62661.6	46124.4	46563.5	48021.4	46828.5	68686.5	62661.6	46124.4	46563.5	58482.3	78391.5	62526.5	59917.9	46995.4	43367.6	57040.2	78391.5	59917.9	43367.6	0.575868	0.139889	0.877569
154.055	6.12	83687.4	76713.4	0	95305	100516	82957	59068.3	76713.4	0	95305	0	0	0	59105.5	52376	45775.4	0	0	59105.5	45775.4	1.52269	0.0126214	2.32447
691.251	3.56	87348.6	74020.9	44425.1	41175	31751.1	31533.1	36295.9	74020.9	44425.1	41175	104853	75136.3	27952.5	52504.3	44037.4	41179.4	34796.9	75136.3	52504.3	41179.4	0.174674	0.664017	1.01128
124.014	13.42	176803	0	70437.1	96798.2	0	108343	0	0	70437.1	96798.2	93723.4	82289.9	74401.6	91843.6	90466.4	0	84864.1	82289.9	91843.6	0	0.191112	0.752238	0.937501
592.21	13.38	142700	110486	54801	85069.2	117696	123432	87838.1	110486	54801	85069.2	118319	62955.1	50209.6	122337	108661	118994	111821	62955.1	122337	118994	0.0553326	0.847401	0.993945
524.116	1.15	51562.8	53887.6	20001.9	23158	100277	116074	18370.7	53887.6	20001.9	23158	105335	134117	112555	175470	85463.7	132368	125518	134117	175470	132368	1.77091	1.52784e-05	0.405603
372.174	9.57	140885	125766	0	122557	122380	117113	0	125766	0	122557	95187.9	123269	121660	111905	134893	152886	71065.1	123269	111905	152886	0.0890477	0.138694	0.737184
154.017	5.87	86430.6	74229.2	0	89716.1	105926	99317.1	58412.2	74229.2	0	89716.1	0	0	0	61298.8	53009	45254	0	0	61298.8	45254	1.52187	0.0136955	2.31608
610.154	14.61	140431	99721.3	37025.9	78827.3	97874.9	108096	80285.9	99721.3	37025.9	78827.3	52623.2	36437.8	13632.3	28369.7	17315.2	76035.6	23195.3	36437.8	28369.7	76035.6	1.5798	0.00119362	2.13074
293.143	1.65	177311	162951	18376.6	89741.9	184305	127794	40727.8	162951	18376.6	89741.9	115311	226012	84880.4	101300	59065.2	172908	192794	226012	101300	172908	0.808277	0.192518	0.743293
160.051	12.18	65918	55900.4	49951.6	70218.3	78818.1	134221	64107	55900.4	49951.6	70218.3	103600	65890.7	160385	134591	182401	72987.9	102453	65890.7	134591	72987.9	1.07127	0.0176544	0.662713
194.093	10.72	156634	136912	101545	124465	122109	99602.5	61181.6	136912	101545	124465	159914	111544	70430.8	130942	125532	117780	84175.1	111544	130942	117780	0.0548301	0.967371	1.0381
606.15	7.26	69687.1	65501.2	26269.5	53391	76512.8	68427.1	39568.3	65501.2	26269.5	53391	66690.3	54574.8	52294	60335.1	61030.1	59107.8	38432.7	54574.8	60335.1	59107.8	0.401979	0.728373	0.980868
214.084	2.47	202361	163175	77038.8	65462.4	109267	72955.6	76609.4	163175	77038.8	65462.4	92474.8	80660.3	40442.2	38273.6	23694.1	57706	27265.5	80660.3	38273.6	57706	1.61101	0.00709762	1.9717
210.083	4.63	151527	130438	90714.4	96332.2	91595.3	75001.3	75884.1	130438	90714.4	96332.2	92232.3	117431	0	70200.2	0	79527.3	43971.1	117431	70200.2	79527.3	1.05531	0.0322254	1.52014
396.101	5.2	105253	79175.2	95956.8	61969.8	80234.2	68367.2	121016	79175.2	95956.8	61969.8	65775.2	77295	21783.3	47659.9	39093.1	85071.1	44530.7	77295	47659.9	85071.1	1.19187	0.0121459	1.40669
420.13	1.16	90963.2	81881.7	0	0	96893.1	37324.4	11398	81881.7	0	0	168409	283827	61443.8	214918	66832.7	183033	89865.9	283827	214918	183033	1.16459	0.000194141	0.295437
138.024	8.14	98890.9	83131.5	63409.2	129694	130782	121674	92812.5	83131.5	63409.2	129694	0	75709.6	0	92150.2	79371.3	64651.1	0	75709.6	92150.2	64651.1	0.951685	0.00708252	1.66429
391.183	10.1	132082	99649.8	75243.6	90894.3	74756.5	110387	76676.3	99649.8	75243.6	90894.3	149676	101322	55000.9	75367.6	93410.1	83794.1	52476.7	101322	75367.6	83794.1	0.620127	0.615761	1.12149
170.021	2.67	65946.1	68782.9	0	50614.8	63017.1	52030.2	41270.2	68782.9	0	50614.8	72515.6	83639.7	0	85091.4	97579.4	67318.8	68987.5	83639.7	85091.4	67318.8	1.487	0.0483891	0.682059
150.056	7.26	167498	156790	106841	117122	133938	115442	117471	156790	106841	117122	134596	147880	113967	124414	127687	134135	97535.3	147880	124414	134135	0.169194	0.916053	1.0107
340.113	16.4	113745	83442.9	49467.4	55210	75634.1	75902.6	60146.5	83442.9	49467.4	55210	86732.2	50927	48120	57630.1	65169.6	62839.1	60556.4	50927	57630.1	62839.1	1.05709	0.194687	1.18787
466.074	4.26	52198.5	63964.3	29336.7	47177.7	38573.2	16980	49176.4	63964.3	29336.7	47177.7	108863	118404	111076	65378.4	154439	63255.4	93730.2	118404	65378.4	63255.4	1.56612	0.000157808	0.516579
444.198	17.42	62820.9	80576.9	58480.8	91707.8	101330	126406	110821	80576.9	58480.8	91707.8	52083	80336.3	124196	133932	151894	110305	98261.3	80336.3	133932	110305	0.645217	0.0932	0.773359
446.112	4.63	60498.9	77010.4	60145.2	73791.1	77820.9	67976.6	68990.2	77010.4	60145.2	73791.1	46554.2	57408.8	17006.6	56075.3	33357.7	55081	41044.2	57408.8	56075.3	55081	1.38206	0.000227647	1.42314
196.07	13.09	67939.6	50498.1	32360.8	64399.9	70326.8	152873	51121.2	50498.1	32360.8	64399.9	73965.4	66187.6	101406	76344.5	83066.5	51626.1	61597.8	66187.6	76344.5	51626.1	0.547166	0.551325	0.912159
134.036	9.67	76813.9	93314.9	74945	93752	89550.5	102133	80825.8	93314.9	74945	93752	76615.1	127239	37560.1	57983.1	25522.4	107999	60028.3	127239	57983.1	107999	0.64017	0.47752	1.0985
396.139	8.59	55039.5	65868.1	73667.6	92225.8	101295	111519	111615	65868.1	73667.6	92225.8	59079.7	55776.8	36869.8	46746.5	24574	81679.2	24492.3	55776.8	46746.5	81679.2	1.32962	0.00178597	1.59726
286.047	15.89	133456	99183	86406.9	87865.5	83563.3	80851.3	113534	99183	86406.9	87865.5	31499.7	0	0	0	0	0	2214.04	0	0	0	1.35137	9.92298e-12	26.6904
152.01	8.51	177365	130878	104372	0	117988	89349.5	125164	130878	104372	0	98002.4	0	102529	76632.3	0	118978	0	0	76632.3	118978	1.10472	0.130427	1.65667
160.041	7.26	154298	146505	98630.7	109591	118771	105519	106335	146505	98630.7	109591	129479	130719	94663	122724	115328	95580	90856	130719	122724	95580	0.737023	0.451961	1.06659
523.19	12.04	118859	78741.5	0	0	84752.8	122980	49004.2	78741.5	0	0	114383	40379.8	79781.2	69108	59066.8	43162.3	0	40379.8	69108	43162.3	0.839246	0.892617	1.05384
131.09	1.71	170536	243455	99225.2	0	206748	86909.4	152073	266834	99225.2	0	100506	230069	70218.6	0	100706	205714	216798	230069	0	205714	0.0628102	0.934091	0.953026
606.15	5.86	59449.4	54585.9	42043.1	64714.1	74341.9	61971.2	66871.1	54585.9	42043.1	64714.1	33845.6	39423.9	29759.1	59762.8	50680.7	69476.3	32598.6	39423.9	59762.8	69476.3	0.833257	0.102344	1.16247
138.029	5.53	159708	144223	97991.4	115081	150448	140130	104968	144223	97991.4	115081	142526	128127	101891	109412	133007	132187	76774.8	128127	109412	132187	0.722245	0.439487	1.07567
519.319	13.62	92684.3	28570.9	31378.1	24705.9	30791.2	47612.8	46357.6	28570.9	31378.1	24705.9	107018	24518.5	17916.4	30231.1	32452.7	146342	26799.9	24518.5	30231.1	146342	0.322602	0.2795	0.765532
435.208	9.08	217492	128508	106463	0	96741.3	93296.2	93940	128508	106463	0	162398	153716	59078.5	88885.6	96898.5	95439.9	59559.9	153716	88885.6	95439.9	0.695895	0.726101	0.97791
101.053	1.43	0	88369.5	0	82113.6	0	0	0	88369.5	0	82113.6	98885.7	151284	11064.7	175562	264818	12502.7	0	151284	175562	12502.7	0.11376	0.0409748	0.379571
196.067	4.62	180325	165130	114008	130424	121929	97714.6	97305.6	165130	114008	130424	100811	140977	0	81357	0	106083	58566.7	140977	81357	106083	1.19223	0.0136365	1.57848
154.016	6.13	77948.5	78267.8	0	97892.5	121600	109233	61378.2	78267.8	0	97892.5	0	0	0	67694.3	59974.7	45493.7	0	0	67694.3	45493.7	1.39168	0.0164878	2.29369
132.046	6.89	0	114587	118422	105649	128633	155205	112134	114587	118422	105649	157675	123750	128912	103997	135961	117172	94707.2	123750	103997	117172	0.0292383	0.3512	0.927069
194.047	6.13	140982	132010	0	126564	127489	114542	72555.8	132010	0	126564	0	55441.6	0	83739.4	73702.4	54492	0	55441.6	83739.4	54492	1.63058	0.0213509	1.91799
220.109	16.15	161271	108037	60629.9	74270.9	97438.5	99099.9	66098.7	108037	60629.9	74270.9	131248	90502.4	51975	102203	113241	64682	75339.8	90502.4	102203	64682	0.181165	0.855073	1.06746
587.255	13.37	126887	86215.3	0	53094.9	54104.6	54213.9	42580.4	86215.3	0	53094.9	106600	48409.3	22924.5	47334.2	0	49919.8	0	48409.3	47334.2	49919.8	0.986423	0.393682	1.43218
118.03	1.3	89496.1	89677.7	68747.3	42070.4	67374.8	37601.3	49226.9	89677.7	68747.3	42070.4	43471.6	41665.8	21572.1	15400.3	0	51094.1	20923.9	41665.8	15400.3	51094.1	1.40689	0.000914562	2.06955
338.099	10.5	127494	125337	90466.6	119100	175529	167920	0	125337	90466.6	119100	136373	137268	89701.7	153674	145492	164996	0	137268	153674	164996	0.763995	0.525643	0.904617
510.134	16.4	119928	94505.2	55146.4	67997.4	106552	96108.6	82100.2	94505.2	55146.4	67997.4	96989.1	62355.1	60313.3	77665.8	88667.6	89778.2	79534	62355.1	77665.8	89778.2	0.418103	0.506534	1.08495
194.048	6.94	140088	90380.1	59728.6	0	92012.9	94139	66030.4	90380.1	59728.6	0	43661.4	45894.9	31040.7	68707.3	65894.3	52599.9	0	45894.9	68707.3	52599.9	1.54036	0.168389	1.40889
126.031	2.66	67283.2	43066.4	32905.9	50439.4	60847.2	37419.8	36792.3	43066.4	32905.9	50439.4	70885.5	94863.7	121872	91283.6	107078	70519.1	67184.6	94863.7	91283.6	70519.1	1.75165	7.07526e-06	0.543224
433.195	11.52	140715	111248	47238.6	76801.8	78455.7	65779.5	53518.2	111248	47238.6	76801.8	87672	75473.9	19370.4	43601.2	29031.8	55399.1	26077.8	75473.9	43601.2	55399.1	1.37075	0.0256372	1.59499
246.125	19.27	87645.8	57793.5	38038.9	77029.8	81509.1	70918.7	46037.4	57793.5	38038.9	77029.8	84661.6	135909	57122	150241	116981	108785	76761.4	135909	150241	108785	1.63671	0.000475608	0.578783
766.066	10.96	37570.8	47960.3	32728.9	36326.9	43308.1	32536.9	59540.6	47960.3	32728.9	36326.9	60721	65323.6	16727.8	26631.2	73656.5	59267.5	98971.3	65323.6	26631.2	59267.5	0.580237	0.100181	0.769546
226.074	7.89	0	0	129431	0	231500	198418	0	0	129431	0	109539	148377	98634.6	183836	161760	109824	48119.8	148377	183836	109824	0.0161051	0.0758756	0.557353
219.104	4.36	154484	164179	98206.9	103163	140291	137858	127584	164179	98206.9	103163	167979	160462	94411.8	115640	113291	130181	87965.9	160462	115640	130181	0.27429	0.903356	1.0395
428.121	6.61	56949.4	83700.2	90773.5	59225.5	72852.4	62984.7	95247.6	83700.2	90773.5	59225.5	83558.5	54975.1	48380.7	65544.2	61075.8	79963.3	71147.7	54975.1	65544.2	79963.3	0.538827	0.154881	1.14673
474.207	9.82	5867.93	62305	51044.3	58532.9	69237.9	130032	78084.1	62305	51044.3	58532.9	62373	63947	39905.6	65223.4	87880.7	70024.6	43817.7	63947	65223.4	70024.6	0.351123	0.959816	0.991024
282.051	5.54	49961.2	47207.2	28037.4	39585.6	49411.5	34667.8	36145.4	47207.2	28037.4	39585.6	83919.6	129142	103100	125501	116370	82402.3	80006.7	129142	125501	82402.3	2.01186	4.68411e-08	0.415879
340.104	6.89	101396	92798.7	82585	79959.8	110328	135626	81493.6	92798.7	82585	79959.8	143816	100470	101336	87310	104953	97914	68439.8	100470	87310	97914	0.292594	0.549068	0.994876
212.12	18.6	145531	97478.4	52372.7	106814	139209	70421.1	77925.3	97478.4	52372.7	106814	124693	197148	30863.4	156196	133623	135638	85974.6	197148	156196	135638	0.881507	0.0427249	0.719622
808.265	7.12	112504	107417	67141.6	60769.1	93774.8	65824.9	76585.6	107417	67141.6	60769.1	111765	74579.4	97692.3	84550.9	148011	86502.7	63037.3	74579.4	84550.9	86502.7	0.481138	0.371845	0.928372
167.055	1.68	7163.29	8555.69	7652.14	5577.21	0	8694.44	0	8555.69	7652.14	5577.21	40165	60089.5	25912.4	151502	215692	30263.6	103285	60089.5	151502	30263.6	1.68603	0.00108508	0.104216
614.222	7.74	4780.14	68941.6	60205.3	68329.6	69489.2	72263.8	0	68941.6	60205.3	68329.6	59887.5	65828.2	43368.2	67711.7	56574.9	78073.4	54208.1	65828.2	67711.7	78073.4	0.398964	0.319266	0.85789
102.047	3.09	0	75796.8	28587.8	44223.3	70744.5	33593	37833	75796.8	28587.8	44223.3	48347.3	119697	26558.3	51304	36013.9	74777.2	122274	119697	51304	74777.2	0.833097	0.0534743	0.611789
152.12	14.93	183614	133005	69109.6	91622.2	81177.7	108110	0	133005	69109.6	91622.2	109354	64352.3	40313.9	33169.6	22748	53013.2	21869.6	64352.3	0	53013.2	1.66441	0.0133903	2.10409
194.05	8.14	120292	96143.3	0	90332.1	83789.5	67034.8	71333.7	96143.3	0	90332.1	0	33660.3	0	89178.6	36594.2	0	0	33660.3	89178.6	0	1.37672	0.0206757	2.30403
112.052	2.1	133029	112541	93076.9	84724.9	113669	95606.3	94895.7	112541	93076.9	84724.9	105386	107952	59379.8	82641.8	76146.8	105359	74413.3	107952	82641.8	105359	1.1391	0.15483	1.12557
557.242	13.12	136604	102875	58514.5	56235.5	59835.9	35486.1	53803.9	102875	58514.5	56235.5	80513.7	25880.6	14170.5	19758	11981.3	30152.8	14933	25880.6	19758	30152.8	1.77667	0.00121639	2.6672
235.143	1.15	192836	173645	114261	72329.4	194258	325200	107840	173645	114261	72329.4	149041	194897	107471	142671	106539	229837	121294	194897	142671	229837	0.412639	0.78414	0.948668
194.048	13.61	167705	115832	80391.9	92303.4	106845	125722	101017	115832	80391.9	92303.4	100903	104124	67954.7	111661	81872.4	117072	88624.7	104124	111661	117072	0.74219	0.459048	1.06664
330.064	6.57	49546.3	45171.6	22592.8	41567.5	48349.3	70343	36904.2	45171.6	22592.8	41567.5	116079	119834	84369.5	116662	145921	75495.4	88114.9	119834	116662	75495.4	1.93797	7.55577e-07	0.463694
481.18	2.5	164397	86394.2	37342.1	32152.7	60069.9	42562	35955.7	86394.2	37342.1	32152.7	94705.9	89174	39912.8	46477.7	38591.5	37535.1	33510.5	89174	46477.7	37535.1	0.195781	0.693619	1.16611
345.135	4.4	139334	94507.1	57267.4	63449.7	71414.3	44678.6	56506.7	94507.1	57267.4	63449.7	154585	131594	66604.5	122835	56173.3	79333.6	64371.9	131594	122835	79333.6	1.02222	0.0771163	0.807943
192.066	7.26	122695	110248	86753.6	77524.7	90452.5	88263	89599.8	110248	86753.6	77524.7	92052.7	105009	85516.1	90544.3	98453.6	97435.5	79641.2	105009	90544.3	97435.5	0.00683735	0.977153	0.996439
176.038	5.87	77569.7	72006.1	0	84299.9	93623.9	87196.6	55446.8	72006.1	0	84299.9	0	40121.6	0	64593.1	51798.2	42772.2	0	40121.6	64593.1	42772.2	1.43614	0.0547527	1.64229
126.029	1.95	0	30374.4	0	58325.6	0	0	0	30374.4	0	58325.6	76892	113870	69812.4	88002.2	82529.8	105616	103722	113870	88002.2	105616	1.61759	1.41081e-07	0.243872
536.189	10.51	89385.1	90376	60105.7	77784.4	117176	113808	92020.7	90376	60105.7	77784.4	86357.4	87324.5	55147.8	104171	97677.4	107954	66113	87324.5	104171	107954	0.27002	0.676281	0.960453
166.074	1.17	31895.3	30729.9	0	14316	35370	7744.94	0	30729.9	0	14316	70501.7	116002	16336.1	119600	70515.6	79172.5	37939.8	116002	119600	79172.5	1.39715	4.17549e-05	0.259668
1470.45	10.61	77647.6	60137.2	29032.8	43438.5	65968.2	62130.8	19174.4	60137.2	29032.8	43438.5	68154.8	51504.9	61086.9	92023.5	85369.9	55657.2	38799.7	51504.9	92023.5	55657.2	0.999153	0.0713417	0.778694
226.08	9.18	70002.5	55968.6	50237.7	52220.8	52283.2	74809.2	57737.9	55968.6	50237.7	52220.8	82679.5	77576.1	48836.4	51489.4	61517.2	68173.7	40940.3	77576.1	51489.4	68173.7	0.550036	0.292669	0.946578
108.015	13.43	56912.2	127650	42609.1	0	110369	61268.4	0	127650	42609.1	0	106356	57400.9	94860.4	121329	66520.2	0	112627	57400.9	121329	0	0.42256	0.444968	0.832206
553.201	12.85	154058	77414.1	22573.2	83540.2	105284	116435	55248.6	77414.1	22573.2	83540.2	20940.4	37731.5	35999.9	103449	69996.2	37987.1	23696.3	37731.5	103449	37987.1	0.866237	0.088053	1.46289
428.121	6.8	59003.6	54114.8	76862.2	39663.3	48020	51290.7	75224.7	54114.8	76862.2	39663.3	71068.8	47159.9	38847.1	40598.1	37460.7	62918.6	56733.9	47159.9	40598.1	62918.6	0.51511	0.256234	1.16165
214.084	3.09	145583	136642	62906.1	70360.4	110754	109791	83085.8	136642	62906.1	70360.4	141893	177718	121435	109875	128337	108418	76738.7	177718	109875	108418	1.23932	0.0777947	0.815686
192.036	7.12	127918	129351	102726	92883.5	98455.6	108707	96833.5	129351	102726	92883.5	147649	121480	99245	98851.9	130832	105129	77253.3	121480	98851.9	105129	0.0306942	0.764445	1.01068
295.095	1.54	101510	115124	0	0	152037	125641	89441.3	115124	0	0	126529	181790	118743	100193	94413	169666	125640	181790	100193	169666	0.894671	0.00840284	0.548266
146.035	2.26	138700	144393	108360	98963.9	115431	52440.6	0	144393	108360	98963.9	60609.6	57205.4	24477.2	32127.4	16790.1	59890.5	23832.9	57205.4	32127.4	59890.5	1.7583	0.00120873	2.29464
225.928	1.05	79765.8	169254	89788.3	109856	0	108001	123997	169254	89788.3	109856	150132	181703	133694	193651	102126	154000	138056	181703	193651	154000	1.21611	0.00790093	0.689088
150.067	12.18	57832.3	45717.6	39333.1	56596.8	66867	98056.9	49917.9	45717.6	39333.1	56596.8	84515	52116.8	131722	104673	136132	56940	78096.5	52116.8	104673	56940	1.04152	0.017713	0.678682
229.095	1.12	64491.6	38806.7	12207	39290.3	65040.6	173968	15641	38806.7	12207	39290.3	70065.3	104465	71856	53646	7124.72	135134	76284.5	104465	53646	135134	0.770621	0.128168	0.638087
285.122	1.14	0	0	0	0	0	0	0	0	0	0	81232.4	133887	83394.6	198129	204692	0	112489	133887	198129	0	1.49143	0.00014173	0.0644484
208.062	13.22	0	137024	68923.3	83604.8	97245.3	0	93530.5	137024	68923.3	83604.8	0	0	74829.6	105242	103914	102661	90003.5	0	105242	102661	0.000786347	0.69343	1.02241
148.045	5.07	92084.8	84799.9	0	99702.1	113345	98926.3	55202.1	84799.9	0	99702.1	0	0	0	72849.5	56850.6	0	0	0	72849.5	0	1.41063	0.00553077	3.26996
392.039	1.29	30743.8	35585.6	33689.2	45202	65288.6	83621.3	56913.2	35585.6	33689.2	45202	42504.3	56779.3	59740.6	53070.7	34452.6	68162.4	55618.3	56779.3	53070.7	68162.4	0.674431	0.207959	0.842251
108.052	16.4	106756	103755	70512.8	82631.2	99029.5	99327.4	78724.3	103755	70512.8	82631.2	104280	84189.6	70363.9	87421.5	90497.9	92977	77064.9	84189.6	87421.5	92977	0.493321	0.630896	1.04527
563.352	14.25	101088	29289.9	45683.4	34107.2	34310.5	51325	48285.7	29289.9	45683.4	34107.2	143405	28804.5	63238.9	31746.3	31739.2	87708	25624.6	28804.5	31746.3	87708	0.137756	0.45652	0.967559
560.109	8.14	52337	78821.8	43879.7	89883.1	109665	93274.1	87491.8	78821.8	43879.7	89883.1	38391.3	58386.3	45769.8	94043.5	66387.3	60563.4	27847.1	58386.3	94043.5	60563.4	0.763734	0.112519	1.21285
830.246	12.36	132981	83145	45391.6	62423.4	89698.5	128095	87956.9	83145	45391.6	62423.4	89686.1	69035.2	52686.5	116097	112531	113855	92839.4	69035.2	116097	113855	0.678023	0.318018	0.875082
511.19	3.03	150919	132789	45058.6	33221	79752.6	58157.7	54430.5	132789	45058.6	33221	140195	114501	28693.2	50818.6	45089.7	47795.9	31457	114501	50818.6	47795.9	0.374654	0.629233	1.22571
610.156	14.46	115367	81013.5	36639.1	82807.4	89585.7	53406	64212.7	81013.5	36639.1	82807.4	27492.4	34725.8	6578.03	13958	5675.68	42461.8	12848	34725.8	13958	42461.8	1.6891	3.97059e-05	2.90658
544.193	15.86	79956.1	46945.6	33512.3	50042.4	69676.4	63499	48415.2	46945.6	33512.3	50042.4	67425.8	69290.8	53645.2	107583	122205	63623.4	83043.1	69290.8	107583	63623.4	1.45001	0.00443727	0.664351
481.253	15.23	160562	105765	0	106207	80705.2	137781	76477	105765	0	106207	143683	122391	75123.4	5964.01	4766.88	74323.1	58055.7	122391	5964.01	74323.1	0.996961	0.416813	1.35394
152.048	1.62	192550	157312	112291	102771	159460	145880	109852	157312	112291	102771	105379	160714	146001	152729	91715.8	144346	94244.5	160714	152729	144346	0.0825153	0.997429	0.979613
248.104	14.78	112651	91658.4	76976.5	117710	88999.7	86178.5	87490.8	91658.4	76976.5	117710	147091	112625	56365.6	166744	141164	102079	106337	112625	166744	102079	0.888128	0.0381394	0.820153
410.119	12.19	93755.3	93065.1	56991.8	61751.2	86051	86798.4	76626.3	93065.1	56991.8	61751.2	86671.9	38765.6	45713.5	59770.3	71479.8	69087.8	49583.4	38765.6	59770.3	69087.8	1.29144	0.0207995	1.31804
193.071	1.97	6900.94	0	2495.29	3788.47	8861.13	45235.5	3265.57	0	2495.29	3788.47	93938	168760	63675.2	32144.2	90291	6523.98	85621.5	168760	158764	6523.98	1.36173	0.000935318	0.177422
438.15	11.52	100526	107508	63257.1	89746.4	105305	78299	83486.6	107508	63257.1	89746.4	72727.1	70611.6	30853.3	63613.9	39439.5	80149.5	46664	70611.6	63613.9	80149.5	1.52973	0.00225767	1.4132
154.056	13.41	88540.1	16061.5	126848	48141.2	11792.8	69943.1	13568.2	16061.5	126848	48141.2	14171.7	84796.8	101895	12808.1	148134	14631.2	14284.7	84796.8	12808.1	14631.2	0.265239	0.771094	1.04856
164.081	10.5	107193	83541.7	63319.6	75082.1	91932.4	87329.3	0	83541.7	63319.6	75082.1	88766.2	85421.2	55280.2	83640.6	77382	82721.1	62165.5	85421.2	83640.6	82721.1	0.50107	0.567761	0.945987
398.116	5.28	47925.2	58278.8	55461.3	49347.2	56546.8	63834.3	64133.7	58278.8	55461.3	49347.2	108852	86469.8	71255.7	117736	120035	94892.5	98315.5	86469.8	117736	94892.5	1.82975	2.13974e-07	0.608824
721.241	16.39	141190	111665	41484.9	63565.4	90494.9	86368.1	58160	111665	41484.9	63565.4	110822	68380.1	52440.1	69980.8	84499	77939.5	64494	68380.1	69980.8	77939.5	0.225038	0.581982	1.12342
150.062	16.4	100395	100781	58470.3	73902.8	97686.6	95576.2	78474	100781	58470.3	73902.8	97861.2	73773.3	63453	81859.2	87704	91228.4	83695.4	73773.3	81859.2	91228.4	0.0987659	0.852075	1.02994
178.052	13.14	0	36664.4	9885.11	53575.2	62919.8	161386	31677.2	36664.4	9885.11	53575.2	63944.5	0	91955.5	66468.6	73526.6	48140	49369.4	0	66468.6	48140	0.774478	0.767853	0.930858
360.157	18.16	98329.7	63171.9	32943.9	40134.6	58323.1	52432.3	44446.2	63171.9	32943.9	40134.6	99963.7	64923.8	26243.4	28462.6	136339	81657.8	68880.9	64923.8	28462.6	81657.8	0.495616	0.235633	0.835032
412.099	8.35	66129.5	92815.8	62737.1	88283.8	107998	77184.8	90070.7	92815.8	62737.1	88283.8	91365.6	86036	46958.4	94804.3	57402.3	106823	70344.5	86036	94804.3	106823	0.00882586	0.878135	0.994474
152.009	5.14	0	160624	79593	104988	136727	69617.2	74535.8	160624	79593	104988	109006	122151	70110.6	87214.2	66594.1	94080.5	63502.5	122151	87214.2	94080.5	0.650781	0.745209	1.07202
670.139	2.63	38114.8	59295.3	33419	38464.2	78832.1	41263.5	96746.2	59295.3	33419	38464.2	33651.3	60186	54792.2	35482.8	29649.2	55936.3	0	60186	35482.8	55936.3	0.226523	0.306125	1.18888
106.041	2.45	101250	81913.2	61072.2	59898	67206.8	38761.4	59103.8	81913.2	61072.2	59898	62228	70160.9	40959.4	67162.8	31212.1	53969.9	43501.4	70160.9	67162.8	53969.9	0.942646	0.125535	1.19104
394.08	1.15	0	41433.5	39044.7	0	0	67966.3	36749.7	41433.5	39044.7	0	0	70350.3	77937	69435.1	44814.6	56012.5	0	70350.3	69435.1	56012.5	1.19304	0.0518656	0.469567
344.074	2.88	99426.3	82787.1	61260.3	70702.6	66076.4	0	83184	82787.1	61260.3	70702.6	72002.9	66520.8	54470.9	39258.4	29879.5	51475.3	0	66520.8	39258.4	51475.3	1.42872	0.0708404	1.44839
212.104	8.58	105295	96798.2	92753.7	110373	97993.6	113182	96129.3	96798.2	92753.7	110373	113431	82448.1	45680.9	45708	24820.9	70759.9	21253.2	82448.1	45708	70759.9	1.51477	0.000390267	1.69734
274.102	2.02	185312	178609	98517.2	93998.6	216169	109564	112494	178609	98517.2	93998.6	100530	161555	112447	145075	94305.7	156885	74192.3	161555	145075	156885	0.168454	0.755435	1.01873
118.04	2.25	73882.2	96192.6	63736.5	65785.8	75783.6	37220.6	61586.7	96192.6	63736.5	65785.8	39713.2	36549.3	17402.9	18658.9	11755.5	44031.6	0	36549.3	18658.9	44031.6	1.61251	1.3134e-05	2.51496
330.147	18.41	62752.9	42907.9	18325.3	27143.1	36393.3	35826.6	23371.3	42907.9	18325.3	27143.1	78222.2	93476.9	31057.9	30222.1	137182	52871.6	58509.5	93476.9	30222.1	52871.6	1.38433	0.013741	0.570942
178.062	11.03	69999.2	61669.8	83384.4	57845	67310.7	75920.9	77374.5	61669.8	83384.4	57845	0	83747.3	69731.3	0	90290.6	46495.6	61010.7	83747.3	0	46495.6	0.321764	0.0882251	1.31479
582.156	12.56	75143.6	68149.1	39441.9	55662.2	79454.1	59919.3	74507.4	68149.1	39441.9	55662.2	67691	47252.8	35284	66049.8	61975.7	100864	63647.7	47252.8	66049.8	100864	0.181564	0.61566	0.945473
409.21	18.6	138627	60331.4	29366.1	56442.2	79451.8	39388.6	37117.9	60331.4	29366.1	56442.2	95722.1	130018	17839.4	100357	79646.4	69707.9	49775.5	130018	100357	69707.9	0.850027	0.104933	0.735971
166.061	10.72	108830	104334	92360.3	102684	85425.2	82908.7	79730.7	104334	92360.3	102684	120551	89085.9	56226	104613	93571.7	97240.8	72371.7	89085.9	104613	97240.8	0.373262	0.640057	1.05815
614.121	1.19	52455.5	63634.1	70450.5	49808.9	95050.8	83186.5	114432	63634.1	70450.5	49808.9	45820.9	53126.6	38103.3	47755.1	33461.5	82922.7	78742	53126.6	47755.1	82922.7	0.741229	0.108297	1.22355
166.06	10.38	92938.6	0	60078.2	91688	100823	106505	0	0	60078.2	91688	91213.2	98537	57804.8	84557.8	90024.7	92425.4	62765.5	98537	84557.8	92425.4	0.271774	0.107853	0.740846
108.022	1.55	41664.7	44717.8	28403.7	33854.2	62085.8	99000.3	45021.4	44717.8	28403.7	33854.2	61614	71309.2	53924.7	41609.7	53763.3	68360.6	70746	71309.2	41609.7	68360.6	1.13852	0.0821525	0.789505
598.19	14.98	89982.4	87127.5	45360.6	80107.8	82610.5	70878.7	60793.6	87127.5	45360.6	80107.8	60388.6	66464.9	13699.4	47030.5	34375.4	66823.9	42271.5	66464.9	47030.5	66823.9	1.18684	0.0114819	1.40414
326.151	15.52	160854	99560.6	55304.8	111200	127657	128544	78180.6	99560.6	55304.8	111200	135986	115730	45638.8	108318	133779	120963	98333.5	115730	108318	120963	0.388176	0.570887	0.958172
143.047	3.52	121600	80762.1	51151.3	68281.9	0	54873.8	47914	80762.1	51151.3	68281.9	51113.1	132061	0	152451	79927.2	103812	93959	132061	152451	103812	1.30577	0.050417	0.613436
388.166	6.46	113358	114876	93471.2	80668.2	96934.6	94182.4	109929	114876	93471.2	80668.2	83780.5	79326.5	48725.2	76860.6	69472.1	87253.1	59417.9	79326.5	76860.6	87253.1	1.68652	0.00048521	1.30751
444.104	7.81	79777.4	0	73593.1	0	0	67120.6	73868.8	0	73593.1	0	67481.2	58790.1	62584.6	81574.7	72814.6	71836.8	68461.9	58790.1	81574.7	71836.8	0.465046	0.0177885	0.568957
458.11	13.2	85094.1	58377.4	36068.6	42733.1	59431.3	73131.5	70181.8	58377.4	36068.6	42733.1	51720.1	43811.8	36085.5	70541.5	69390.5	75691.9	72822.9	43811.8	70541.5	75691.9	0.379977	0.51269	0.914764
178.062	12.95	44998.4	42805.9	35576.8	57398.6	53767.2	83967.8	44354.3	42805.9	35576.8	57398.6	73292.1	68086.8	122014	94043.1	137578	54798.1	69096.8	68086.8	94043.1	54798.1	1.30797	0.00328251	0.622068
416.166	11.72	69917.9	89908.2	43747.9	67004.8	90492.6	93438.1	61769.4	89908.2	43747.9	67004.8	72597.4	39753.5	29896	57379	46531.3	72896.5	35343.6	39753.5	57379	72896.5	1.25496	0.0257623	1.36866
518.178	10.5	80003.1	75877.9	53765.2	70805.7	102101	101829	83119.5	75877.9	53765.2	70805.7	79915.3	78022.8	50033.3	93286.2	85021.5	96472.4	59985.9	78022.8	93286.2	96472.4	0.357966	0.561808	0.950979
373.114	1.15	62545.8	48659.7	0	0	77864.4	41871.8	0	48659.7	0	0	70860.3	66701.9	180225	86087.3	95020.2	46568.8	93969.8	66701.9	86087.3	46568.8	0.862946	0.00204456	0.379834
110.037	3.15	119989	104600	70934	64647.9	94482.7	68852.2	75773.9	104600	70934	64647.9	110222	103239	34472.3	93039.3	58569.1	65022.3	44179.5	103239	93039.3	65022.3	0.675438	0.52156	1.12117
124.006	13.17	0	83146.4	0	72360.1	74384.8	0	74785.4	83146.4	0	72360.1	86743.1	0	60970.7	68544.2	72259.4	85812.5	76315.6	0	68544.2	85812.5	0.2282	0.387411	0.821825
312.053	6.57	41489.1	37584.1	20210.9	36389	43023.5	63454.8	32106	37584.1	20210.9	36389	108734	110870	73439.5	102671	126750	67468.5	78041.9	110870	102671	67468.5	1.95029	6.37841e-07	0.457116
104.051	7.26	124106	114290	0	87384.6	94716.3	82274.4	84452	114290	0	87384.6	99067.8	100257	82687.5	94215.8	90648.9	99084.3	74365.6	100257	94215.8	99084.3	0.418184	0.320309	0.864392
488.153	16.65	54452.2	42397.1	23961.8	50851.7	80933.4	130571	34652.2	42397.1	23961.8	50851.7	54554.3	49099.7	61483.5	51858.2	50951.1	49768.9	47770.4	49099.7	51858.2	49768.9	0.268564	0.854398	1.0383
384.066	1.65	79387	101745	78900.9	65901.7	87522.1	53529.4	79698	101745	78900.9	65901.7	72252.5	70677.2	61625.3	58337.4	40484.9	72931.1	45581.5	70677.2	58337.4	72931.1	1.19044	0.0124625	1.26124
142.025	2.2	35387.8	35181.2	0	38473.4	52097	75394.8	0	35181.2	0	38473.4	97439.6	140416	122193	147300	131093	94488.8	96888.1	140416	147300	94488.8	1.67215	1.11123e-07	0.305746
354.127	16.4	97990.5	77078.5	50508.5	55092.8	79215.1	77691.9	63535.1	77078.5	50508.5	55092.8	76579.9	52746	52074.3	62011.6	68326.3	71792.3	68061.7	52746	62011.6	71792.3	0.553115	0.436824	1.08322
243.183	23.29	83150.5	57389.1	29803.4	53924.6	58114.4	58835.6	43940	57389.1	29803.4	53924.6	55511.4	58389.4	35654	84628.8	87384.6	51234.3	55743.2	58389.4	84628.8	51234.3	0.753644	0.205832	0.849226
466.173	7.05	94721.2	106923	91177	72206	113513	84604.2	94870.9	106923	91177	72206	97986.7	75750.9	52215.9	85908	88075.1	92567.9	67684.5	75750.9	85908	92567.9	0.91966	0.0831744	1.14562
380.107	8.34	86548.8	46147.9	49539.1	60179.8	84065.9	85600.9	76011.6	46147.9	49539.1	60179.8	87602	67958	49590.2	90899.7	89126.3	90590.7	50992	67958	90899.7	90590.7	0.861304	0.0991973	0.856803
470.142	12.22	41659.4	29128.3	25747.8	38360.7	49729.3	88442.3	37221.9	29128.3	25747.8	38360.7	81572.9	47639.7	79414.6	96923.9	122709	50682	74809.9	47639.7	96923.9	50682	1.41627	0.00292255	0.588786
178.058	5.26	90725.8	91591.9	62489.3	65867.5	83777	61354.4	0	91591.9	62489.3	65867.5	102033	102624	67399.8	87689.9	86563.8	84775.5	64909.5	102624	87689.9	84775.5	1.27738	0.055773	0.811723
474.137	12.05	54423.1	48578	28776.6	43340.5	73072.9	112428	45487.3	48578	28776.6	43340.5	62965.1	27612.9	58243.2	57019	56234.7	39887.3	49685.5	27612.9	57019	39887.3	0.258617	0.570649	1.12597
104.059	9.13	49981.4	59084.5	39636.1	59671.2	38300.2	49523.4	58495.2	59084.5	39636.1	59671.2	54601.5	74484.1	36202.2	40849.7	41295.2	67188.7	32061.4	74484.1	40849.7	67188.7	0.022487	0.791228	0.975193
414.166	18.6	70086.4	0	0	0	86993.9	0	0	0	0	0	0	105367	0	124868	121252	96259.9	74408.9	105367	124868	96259.9	1.52724	0.00137607	0.168268
152.01	12.95	120408	104690	60546.5	97321.7	102169	92418.7	85064.8	104690	60546.5	97321.7	112963	78572.2	56728.3	85936.3	66306.6	108346	72407.7	78572.2	85936.3	108346	0.628264	0.416652	1.10496
132.053	9.16	144389	98828.3	88496.9	90461.7	82946.3	0	0	98828.3	88496.9	90461.7	144052	122443	78561.9	89293.3	126313	127481	63799.6	163894	89293.3	127695	0.675982	0.0583851	0.743885
277.115	1.14	68450.9	48281.3	13323.9	0	66419.4	112819	15765.4	48281.3	13323.9	0	66679.8	91252.7	95129.6	74272.8	48978.8	79624.3	146259	91252.7	74272.8	79624.3	1.18364	0.0043671	0.486379
491.233	5.94	9110.62	44654.4	12628.3	50244.7	63211	76523.6	26372.5	44654.4	12628.3	50244.7	84698.5	53350.6	32679	76114.8	79557.8	32183.5	37244.6	53350.6	76114.8	32183.5	0.872216	0.111548	0.774546
283.105	2.03	66912.8	66146.7	34252.3	42497.3	73919.6	57759.1	33368.1	66146.7	34252.3	42497.3	77235.6	126081	52301.6	126928	73564.4	110310	72227.8	126081	126928	110310	1.82199	0.000181082	0.539836
400.039	1.65	62999.7	72539.6	0	56412.5	61968.3	35802.2	76625.2	72539.6	0	56412.5	71777	78244.7	40854.6	51061.8	5769.88	65466.7	39860.7	78244.7	51061.8	65466.7	0.533813	0.651798	0.941066
115.064	1.12	46915.5	35778.4	0	34090.4	38830	121981	15632	35778.4	0	34090.4	78719.6	136839	66841.7	102690	38177.1	132621	97672.9	136839	102690	132621	1.40934	0.000370202	0.391583
269.083	1.66	7593.26	0	0	8615.29	0	45647.3	26280.7	0	0	8615.29	63542.4	109528	59230.3	168193	69008.1	60319.9	0	109528	168193	60319.9	1.45193	0.000301349	0.167909
488.153	12.05	64600.5	51646.5	28449.4	44954.1	74370.5	112311	43305.3	51646.5	28449.4	44954.1	72175.8	29972.8	58178.6	58225	52388.7	38153.2	49118.8	29972.8	58225	38153.2	0.330472	0.512284	1.1573
408.126	3.37	68853.9	83820.8	38946.6	21232.4	75012.2	0	0	83820.8	38946.6	21232.4	85512.7	51910.7	24218.8	60861.8	45848.5	0	0	51910.7	60861.8	0	0.101938	0.723759	1.23409
196.071	9.81	109349	95892	62541.4	81166.7	98456.9	93364.3	79622.8	95892	62541.4	81166.7	91142.1	101523	75383.9	81621.7	85444.3	91771.3	50557	101523	81621.7	91771.3	0.210773	0.911357	1.01444
169.073	2.18	83901.2	76378.3	49456.3	66018.1	80852.9	88594.4	49508.8	76378.3	49456.3	66018.1	83176.3	97063.8	92577.1	83612.6	69243	75872.9	46462.6	97063.8	83612.6	75872.9	0.916219	0.0961367	0.869748
141.043	1.5	0	41500.7	0	0	34153.9	60635.3	12342.1	21236.8	0	0	53453.5	91657.8	46832.2	169270	6356.58	58282.2	59299.6	91657.8	169270	58282.2	0.664007	0.00239662	0.252399
582.231	10.5	91963.2	77324.7	52748.4	75248.2	102835	108304	86564.4	77324.7	52748.4	75248.2	77915.6	84921.4	52185.6	94169.7	93712.9	96280.5	54956.3	84921.4	94169.7	96280.5	0.241579	0.714057	0.962475
138.026	7.93	0	50096.4	0	117182	110102	116962	0	50096.4	0	117182	0	64311.2	44492.4	65093.5	88457.8	55364.3	35691.8	64311.2	65093.5	55364.3	0.644328	0.902041	0.948686
500.168	10.5	82640	80465.2	58446.4	76333.3	107671	111967	87204.1	80465.2	58446.4	76333.3	86937.9	87033.3	52727.7	100442	89997.9	104806	67105.9	87033.3	100442	104806	0.474247	0.435419	0.935472
291.096	1.16	65633.5	34504.6	0	27817.8	69096.6	68552.9	9631.38	34504.6	0	27817.8	65345.1	136353	112632	117999	56562.9	107525	86157.6	136353	117999	107525	1.48	1.47394e-05	0.350688
197.178	23.29	97606.5	77672.9	46943.4	63483.3	62645.2	60667.4	51451.9	77672.9	46943.4	63483.3	81121.2	82349.7	48590.8	86800.6	86660.1	55830.8	53090.6	82349.7	86800.6	55830.8	0.617389	0.336189	0.922064
124.052	24.91	56943.5	55018.2	41160.2	36399.5	31482	46389.2	64317.2	55018.2	41160.2	36399.5	55600.7	81276.2	70258.1	48413.5	74690.7	45351	54642.8	81276.2	48413.5	45351	1.0215	0.025743	0.780846
150.066	9.81	96075.5	91636.9	63222.2	83386.2	83721.8	91852.4	77880.9	91636.9	63222.2	83386.2	91271.6	97270.6	71299.1	75771	86518.8	89222.4	53488.3	97270.6	75771	89222.4	0.125496	0.984919	1.00822
120.056	10.4	78831.5	0	62810.2	98198.3	105694	109672	0	0	62810.2	98198.3	99937.3	0	71926.2	97157.7	118233	101188	69158.2	0	97157.7	101188	0.381967	0.486139	0.861234
160.052	12.96	34484.2	30259.4	22390.4	40037.6	42309.6	63332.3	30167.5	30259.4	22390.4	40037.6	64933.1	50711.2	119172	90711.5	135294	44733	66758.8	50711.2	90711.5	44733	1.46778	0.00156272	0.504127
286.14	10.72	102437	83128.8	59971.7	65012	65686.1	51921.9	47323.3	83128.8	59971.7	65012	96748.5	59646.3	38814.6	70088.5	64020.5	56829.1	42385.5	59646.3	70088.5	56829.1	0.759106	0.361058	1.15332
152.081	10.5	86682.5	68490.6	54870.6	64377.9	72678.1	72566.4	0	68490.6	54870.6	64377.9	74519.6	69149.1	50008.5	69660.6	66766.8	74831.7	0	69149.1	69660.6	74831.7	0.157807	0.914946	1.00219
438.116	12.05	45886.5	41647.2	24270.9	45675	70965.1	108377	42681.1	41647.2	24270.9	45675	53307.3	25274.5	56453	55850.6	93752.9	38031.3	48592.4	25274.5	55850.6	38031.3	0.0273176	0.994654	1.00916
212.12	23.69	90466.1	89817.3	51193.5	65794	37007.5	26577.9	61900.2	89817.3	51193.5	65794	53504.5	96381.8	4778.23	21951.9	24417.5	52064.1	47476.4	96381.8	21951.9	52064.1	0.77541	0.203673	1.31848
136.041	6.89	64296.1	64343.6	58310.3	51496.3	67694.1	87664.1	58401.7	64343.6	58310.3	51496.3	81864.7	68712.6	65057.3	68743	65642.1	63971.6	52455.3	68712.6	68743	63971.6	0.549471	0.311745	0.96401
203.08	1.14	115966	103279	91068.6	50511.1	134677	88961.1	69916.4	103279	91068.6	50511.1	82525.1	73610.4	94470.5	88494.4	72931.6	94773.3	84711.4	73610.4	88494.4	94773.3	0.144298	0.578438	1.052
194.093	10.1	77029.3	78161.7	64546.4	85899.8	70013.1	98163.2	64599.7	78161.7	64546.4	85899.8	116417	89877.7	51830.9	79550.7	96178.4	82489.8	60728	89877.7	79550.7	82489.8	0.396397	0.364766	0.968799
150.067	12.96	31265.2	29565.8	25419.8	44657.4	46659.4	64021	33718.5	29565.8	25419.8	44657.4	57209.8	51811.3	113346	80917.3	129527	47796.8	65736.6	51811.3	80917.3	47796.8	1.3956	0.00222121	0.540499
171.162	29.03	69872.1	49293.3	45962.5	43238.4	70956.5	55041.5	45312.7	49293.3	45962.5	43238.4	47992.3	61796.7	44911.9	66382.7	73243.6	47338	41683.7	61796.7	66382.7	47338	0.473515	0.410096	0.920961
584.137	1.2	14218.7	19337.7	21302.4	14582.9	19706.3	11266.4	33662.9	19337.7	21302.4	14582.9	52348.6	93531.3	10518.8	93504.3	90340.2	101049	128914	93531.3	93504.3	101049	1.75751	4.6504e-06	0.255951
585.221	7.07	0	99402.1	0	0	87233.8	80050.2	0	99402.1	0	0	160012	108246	54364.3	67613.4	53333	67601.8	0	108246	67613.4	67601.8	0.433813	0.0697823	0.633783
242.078	8.9	86392	64424	72658.5	64492.7	62799.9	73220.9	67422.8	64424	72658.5	64492.7	87541.8	93950.4	45069.4	75487.2	79458.8	66581	57599.1	93950.4	75487.2	66581	0.323889	0.385382	0.956674
458.114	13.42	84000.9	53417.6	39849.8	48477.8	66999.3	69413.8	61733.6	53417.6	39849.8	48477.8	46363	35619	35595	66743.8	65575	72814.3	63611.2	35619	66743.8	72814.3	0.112542	0.951467	0.990857
182.047	13.22	0	105017	64515.3	60265.7	72096.7	95378.5	76007.6	105017	64515.3	60265.7	99495.5	0	57216.2	79581.5	76713.6	83306.9	70652.3	0	79581.5	83306.9	0.0353255	0.622306	1.15838
350.093	7.18	77285.7	87093.9	58811	64101.9	88601	37098.6	78743.2	87093.9	58811	64101.9	77625.8	60156.8	72542.7	72323.9	60094.5	68518.5	57601.3	60156.8	72323.9	68518.5	0.201559	0.581096	1.0577
180.068	13.21	0	82575.7	84548.3	56399	74086.8	0	70180.1	82575.7	84548.3	56399	76483.2	0	56578.5	72031.1	73563.7	87772.1	73309.4	0	72031.1	87772.1	0.0616699	0.955947	1.01259
218.093	13.91	110374	99843.8	0	80535.9	89334.5	120919	0	99843.8	0	80535.9	142490	107648	0	91916.1	123411	83502	71432	107648	91916.1	83502	0.398791	0.270178	0.829005
166.061	10.1	76349.3	75208.8	68008.6	86868.1	77898.5	114471	73109.7	75208.8	68008.6	86868.1	107291	92764.1	51972.5	81023.7	108162	92582	66873.6	92764.1	81023.7	92582	0.420187	0.363078	0.953392
442.136	6.97	66339.4	55471.2	42922.6	54735.4	60946.6	43116.5	51733.4	55471.2	42922.6	54735.4	82842.2	55079	47066.9	59844.6	66290.4	72413.4	48309.4	55079	59844.6	72413.4	0.955102	0.0540642	0.897424
210.088	8.91	99037.2	88645.8	89875.9	94943	89892.2	100548	77571.4	88645.8	89875.9	94943	92545	114143	46255.6	75800.6	69002.3	74712.8	48998.9	114143	75800.6	74712.8	1.0038	0.10859	1.16398
102.047	7.56	0	101059	94794	0	96193.3	0	0	101059	94794	0	92662.4	91998.8	72465.5	82817.5	80823.5	92607.3	66773.2	91998.8	82817.5	92607.3	0.228668	0.0432911	0.622701
128.009	2.27	48912.8	54635.9	42998.8	42838.8	64350.6	34410.4	52089.8	54635.9	42998.8	42838.8	28976.1	59755.6	54895	78828.9	126455	58036.4	56043.9	59755.6	78828.9	58036.4	0.867256	0.0486921	0.702461
122.062	6.89	81540.9	82445.9	78699.6	70204.2	85594.7	107753	77437.1	82445.9	78699.6	70204.2	109135	92198.9	90685.3	74058	94031.2	83361.5	70711.3	92198.9	74058	83361.5	0.36592	0.339628	0.972616
126.03	3.3	81018.7	78754.1	59605.9	64091.3	55336.5	64701.3	59527.8	78754.1	59605.9	64091.3	90558.4	83536.9	47632.9	70999.8	73399.8	47031.8	46393.1	83536.9	70999.8	47031.8	0.297186	0.945416	1.03962
464.096	12.08	74970.3	86790.2	42559.3	56374.7	62396.4	40888.3	68349	86790.2	42559.3	56374.7	47669.8	28548.8	48734.7	38616.1	25848.5	49925.2	40211.3	28548.8	38616.1	49925.2	1.45907	0.00228503	1.52581
1202.36	10.39	40031.9	57886.5	32211.1	65579	81994.3	89176.9	52019.6	57886.5	32211.1	65579	57595.5	64496.6	36861.9	67631.1	89871.2	82211.4	43097.5	64496.6	67631.1	82211.4	0.592472	0.327165	0.87593
586.186	13.55	74877.9	59968.5	27620.5	59505.9	86960	112156	59849.6	59968.5	27620.5	59505.9	88986.1	64946.3	98462.3	86400.3	109523	64097.6	75915.9	64946.3	86400.3	64097.6	0.954395	0.0793405	0.810967
456.124	2.99	86053.6	84754.7	53760.4	54995.5	89546	51774.9	71107.9	84754.7	53760.4	54995.5	46289.2	50488.7	20705.6	33552.6	23939.6	48798.2	25515.9	50488.7	33552.6	48798.2	1.77747	0.000159863	1.74095
675.202	16.86	82589.5	30351.9	13936.2	29022.2	38856.1	61918	18207.2	30351.9	13936.2	29022.2	116277	58789.1	99486	70066.1	80586.8	33604.1	46456	58789.1	70066.1	33604.1	1.35077	0.00910034	0.632363
120.057	13.41	135854	79717.1	0	80503	80951.1	95820.9	79117.7	79717.1	0	80503	84222.1	74720.1	0	82826.7	0	92927.5	73910.1	74720.1	82826.7	92927.5	0.575631	0.761286	1.09851
405.2	14.41	116246	69682.9	46571.9	70715.1	69457.7	72678	48198.8	69682.9	46571.9	70715.1	119003	92056	30564.9	85239.7	85873.8	71918.6	60198.8	92056	85239.7	71918.6	0.620666	0.259147	0.915335
585.224	5.23	116707	85552.8	32246.3	36840.4	62753.6	45589.4	41723.5	85552.8	32246.3	36840.4	54595.9	49925.5	22761.5	42837.5	34665	41323.1	18351.1	49925.5	42837.5	41323.1	1.17288	0.090292	1.43852
146.033	1.92	144943	124559	93109.2	85974.5	0	49425.8	86496.6	124559	93109.2	85974.5	0	0	0	0	0	67526.4	20648.9	0	0	67526.4	1.50431	0.00019891	5.18561
178.062	2.18	0	160548	0	7391.41	100542	61494.6	0	160548	0	133763	61932.5	47515.8	19687	30842.8	10871.1	92239.5	0	47515.8	30842.8	92239.5	0.663076	0.444029	1.43845
495.195	3.35	115904	101036	50594.2	42903.7	58721.2	60174.9	39088.9	101036	50594.2	42903.7	130557	90696.2	28344	48797.8	39037.5	39850.1	25297.6	90696.2	48797.8	39850.1	0.654023	0.572008	1.23964
1166.35	6.89	37141.5	45141.3	59994.7	30565.2	49404.4	51869.1	49670.2	45141.3	59994.7	30565.2	63063.1	45285.7	48827.5	41140.8	53228.5	51025	52127.9	45285.7	41140.8	51025	0.363062	0.417115	0.965247
108.056	9.81	112592	101344	66930.6	91869.3	91227.5	96865.1	78808.1	101344	66930.6	91869.3	99911.5	112624	69287.6	82399.9	97632.2	94333	58632.6	112624	82399.9	94333	0.0828104	0.952431	1.00512
382.118	6.49	9991.95	74482.1	62174.6	61693.8	71074.8	57882.6	77096.6	74482.1	62174.6	61693.8	60249.6	58040.1	38960.4	56582.6	34741.6	64092.8	49439	58040.1	56582.6	64092.8	0.0503282	0.308841	1.13127
122.027	13.61	105137	74781.1	91760.6	61176.1	77268.9	93473.3	76893.5	74781.1	91760.6	61176.1	71322.3	0	53147.2	69199.7	63813.1	93217.8	68526.1	0	69199.7	93217.8	0.682874	0.0620253	1.37468
124.006	13.61	121960	95570.1	78409.1	75703.8	89329.8	112428	76985.9	95570.1	78409.1	75703.8	87812.9	99745.6	66340.8	84179.4	75102.9	103768	77969.1	99745.6	84179.4	103768	0.279534	0.795681	1.01752
153.127	1.1	86411.7	56618.8	50673.2	28493.8	50418.1	57725.9	55694.3	56618.8	50673.2	28493.8	48191.4	41874.9	43611	39636.4	29844.1	53841.7	42232.4	41874.9	39636.4	53841.7	0.810072	0.138044	1.19239
213.91	0.95	120339	113553	118710	38312.5	90316.3	166288	107215	113553	118710	38312.5	114061	56165.2	197528	47504.9	50056.2	27707.3	102759	56165.2	47504.9	27707.3	0.869266	0.164732	1.42443
300.061	5.54	35545.3	30545	19453.6	28640.4	32121	23324.7	23780.2	30545	19453.6	28640.4	56207.4	89552.3	72458.4	82800.6	77747.2	53951.8	55522.2	89552.3	82800.6	53951.8	1.99329	7.07083e-08	0.41763
354.125	5.95	68490.6	65877.4	70122.6	43938.3	56180.5	73126.6	80033.1	65877.4	70122.6	43938.3	91468.4	86168.1	41499.1	85046.3	85769.4	99620.3	73682.9	86168.1	85046.3	99620.3	1.19905	0.00716993	0.794744
122.035	12.36	115332	83442.7	57372.9	72677	79390.9	97639	67873.2	83442.7	57372.9	72677	93119.9	88779.8	58081.7	92300.5	93234	87897.8	74333.7	88779.8	92300.5	87897.8	0.9969	0.308882	0.934149
166.062	12.76	38848.6	37994.9	22479	33483.1	38216.5	31068.4	28102.5	37994.9	22479	33483.1	67749.9	62242.8	23644.7	90698	93139.1	68166.2	65475.7	62242.8	90698	68166.2	1.77768	3.25394e-05	0.514679
132.055	9.07	0	124903	112722	120974	112523	0	122935	124903	112722	120974	0	0	0	122936	0	127695	90619.6	0	122936	0	0.724286	0.0661055	1.86574
300.134	37.42	74572.2	44531.5	32661.2	65033	80939.7	53354.9	48963.3	44531.5	32661.2	65033	69014.4	55416.2	59064.3	70348.3	89205.4	60139	40175.8	55416.2	70348.3	60139	0.684396	0.208747	0.883128
302.042	14.46	108091	84569.9	38284	83437.8	88472.4	58729.8	62945.6	84569.9	38284	83437.8	33487.7	37538.2	9345.47	16625.1	5726.98	44467.6	12973.4	37538.2	16625.1	44467.6	1.68041	3.41863e-05	2.68485
518.18	18.45	98800.4	64376.3	44318.2	49455.2	53131	41512.9	51128.5	64376.3	44318.2	49455.2	44726.7	60645.5	47448.8	28952.2	22485.2	40424.9	24656.7	60645.5	28952.2	40424.9	1.34812	0.0310393	1.37856
126.067	10.51	41650.4	73118	52833.4	33781.4	72079.6	35154.3	0	73118	52833.4	33781.4	44108.7	59660.8	44848.4	62832.5	34289.7	34320.2	30554	59660.8	62832.5	34320.2	0.391716	0.991382	0.99667
554.192	6.89	38348.6	39623.6	38774.4	34941.3	57443	79713.9	42842.1	39623.6	38774.4	34941.3	60517.1	48414	51991.4	40091.9	58430.1	53273	36643.9	48414	40091.9	53273	0.573889	0.37604	0.935751
176.046	14.49	45568.4	36935.9	26921	49205.8	52447.4	47325.3	37968.3	36935.9	26921	49205.8	56486.9	77317.9	29606.2	35615.5	26921.3	78978.3	45622.7	77317.9	35615.5	78978.3	0.749105	0.0965549	0.780822
136.043	6.57	76408.1	44618.9	25140.3	38480.9	35525	48338.7	38227	44618.9	25140.3	38480.9	69706.8	75035.5	41531.4	0	71606.8	48707.6	54433	75035.5	0	48707.6	1.43627	0.495719	0.908944
196.041	1.52	48099.3	176256	118570	0	57987.1	137590	53964.8	176256	118570	0	47535	43270.4	211901	43925.5	121840	45595.6	0	43270.4	43925.5	45595.6	0.788766	0.403123	1.3138
332.18	13.52	33843.1	39846.3	18344	44120.7	50883.1	63619.3	30895.4	39846.3	18344	44120.7	47376	40124.9	38714	65833.6	62911.6	76081.4	52317.6	40124.9	65833.6	76081.4	1.22114	0.0108743	0.693378
218.094	14.37	109367	73844.1	52623.3	68104.4	84592.8	89862.2	49913.3	73844.1	52623.3	68104.4	133236	108961	34556.8	85323.3	97855.8	89556.9	60061.8	108961	85323.3	89556.9	0.871068	0.119777	0.871159
197.069	1.22	0	36394.2	7514.82	0	34776.4	28508.3	6731.4	36394.2	7514.82	0	65653.6	130624	0	134819	53519.2	97551.2	62359.3	130624	134819	97551.2	1.58964	0.000101026	0.223874
196.072	8.98	72645.6	59727.1	47200.6	60368.8	63496.4	95712.6	57017.2	59727.1	47200.6	60368.8	79775.6	92570.1	55942.2	58726.7	69702.4	63593.6	42897.9	92570.1	58726.7	63593.6	0.481724	0.426839	0.942796
189.137	1.15	146297	106159	50608.8	45547.7	111786	53596.4	32268.7	106159	50608.8	45547.7	113423	103923	80349.5	110118	81393.5	101610	66305.1	103923	110118	101610	1.17517	0.107886	0.805571
134.061	7.26	96838.2	93546.5	62856.9	67484.1	79434.8	65491	67073.7	93546.5	62856.9	67484.1	80455.4	82806.2	62680.7	78414.9	70976.1	74932.7	61496.1	82806.2	78414.9	74932.7	0.214487	0.864339	1.01746
312.08	2.35	47340.1	66759.6	42715.6	35125.8	77579.4	78452.3	52641.9	66759.6	42715.6	35125.8	88355.8	51940.3	26140.7	69249.8	66637	60072.3	41846	51940.3	69249.8	60072.3	0.307015	0.598855	0.983723
128.015	0.94	134066	121419	117277	68066.4	112078	104758	117100	121419	117277	68066.4	136030	127998	103360	86754.7	74874.4	113744	94969.6	127998	86754.7	113744	0.125547	0.875458	1.03812
146.037	17.43	130096	105471	41751.6	94563.7	88898.6	67531.3	0	105471	41751.6	94563.7	115471	96724.2	126575	103017	107707	74814.7	65839.7	96724.2	103017	74814.7	0.532902	0.174548	0.834516
486.207	12.4	76121.6	62936.3	30288	65267.8	89202.5	76941.6	67634.9	62936.3	30288	65267.8	46388.4	26310.4	46160.7	40419.9	28956	68028.9	33716.6	26310.4	40419.9	68028.9	1.15957	0.0172814	1.44104
140.032	0.94	109028	102417	99693.6	60363.8	103062	95251.3	113785	102417	99693.6	60363.8	99633.9	107521	78782	75294.9	72466.5	118396	98037.6	107521	75294.9	118396	0.0302877	0.949889	0.999264
1664.44	16.36	54798.1	55581.4	0	45487.3	71520.6	66235.7	737.678	55581.4	0	45487.3	50911.9	30766.4	0	66177.8	73455.7	48673.6	79549.6	30766.4	66177.8	48673.6	0.447254	0.406245	0.819474
196.074	3.08	91744.1	93562.6	43193.3	46176.7	76671.6	77624.2	53795	93562.6	43193.3	46176.7	101404	112554	72518.6	77135.9	90366.2	69090.3	48505.4	112554	77135.9	69090.3	1.17288	0.103558	0.839843
210.052	8.9	66612.4	51871.7	57447	54485.9	53605.3	57235.3	55280.2	51871.7	57447	54485.9	66383.6	75572.5	38599.2	54312	66187.8	58475.4	41562.4	75572.5	54312	58475.4	0.200862	0.496539	0.966576
154.015	13.22	0	79463.8	0	60504.9	71538.3	0	74209	79463.8	0	60504.9	65286.9	0	60848.7	76043.4	76174	90879.5	71601.4	0	76043.4	90879.5	0.50077	0.264535	0.734402
208.071	10.37	94775	67008.6	34831.2	59208.4	69946	71248	0	67008.6	34831.2	59208.4	80559.2	71720	42872.5	57639.2	66570.8	57536.5	41964.7	71720	57639.2	57536.5	0.0721295	0.610184	0.958414
582.157	12.95	71991.2	66574.1	38521.7	59957.6	78705.2	63682.6	67996.8	66574.1	38521.7	59957.6	69962.3	43291.1	32663.6	69913.2	49039.1	85972.6	64483.5	43291.1	69913.2	85972.6	0.107281	0.977854	1.0096
214.132	1.45	107896	98931.6	76115.4	69453.8	81341.4	63039.1	55450.5	98931.6	76115.4	69453.8	84283.1	109740	70563.8	84277.1	42021.9	82397.8	53659.5	109740	84277.1	82397.8	0.136161	0.939583	0.996963
416.129	2.74	49029.8	60962.8	28608.8	37339	50183.9	48227.9	41260.8	60962.8	28608.8	37339	74387.2	72799.9	36503.4	63621.5	47381.3	50991.6	49641.7	72799.9	63621.5	50991.6	1.50788	0.0204375	0.806395
428.156	7.29	94772.7	98139.9	67879	52945.8	80012	80594.4	65601.4	98139.9	67879	52945.8	71784.9	61326.7	52764.8	75801.1	79730.9	68607.9	58046	61326.7	75801.1	68607.9	0.896566	0.180822	1.12078
410.155	14.41	87883.9	61624.5	46914.2	78768.9	87564.1	84062.8	66744.4	61624.5	46914.2	78768.9	88044.1	77013.3	33076.5	101585	105274	96797.7	88113.5	77013.3	101585	96797.7	0.799968	0.0641381	0.82884
132.055	9.81	71365.1	64588.3	42856.4	56412.2	60841.2	66114.8	58256.6	64588.3	42856.4	56412.2	62554.6	72679.3	59418.5	57779.8	64102	61189.4	39235	72679.3	57779.8	61189.4	0.293278	0.569246	0.96621
162.031	11.15	80795.3	71074.7	38376.7	59666.1	68101.7	62839.1	54395.6	71074.7	38376.7	59666.1	52559.1	100385	28538.7	53309.7	28647.9	63470.1	35875.4	100385	53309.7	63470.1	0.438133	0.794313	1.02975
104.052	6.89	77151.4	67836.1	68373.4	61008.7	83836.5	91809.8	62531.8	67836.1	68373.4	61008.7	94354.3	71736.7	76752.9	60802.7	72265.1	70029	54554.3	71736.7	60802.7	70029	0.161642	0.888448	1.03976
152.083	4.82	74333.4	79597.4	51842.3	46927.3	53238.4	62541.5	46676.3	79597.4	51842.3	46927.3	65838.3	64334.7	35271.7	51673.5	53589.2	58193.2	0	64334.7	51673.5	58193.2	0.550285	0.249867	1.19145
509.248	14.15	84180.5	69702.2	33812.6	61143.1	58539.7	67378.4	28486.7	69702.2	33812.6	61143.1	67458.1	36818.5	24836.5	39938	33694	39431.6	20605.7	36818.5	39938	39431.6	1.41804	0.0152619	1.52413
136.048	6.43	61925.4	56387.4	40776.1	42535.5	39234.2	11969.7	38578.5	56387.4	40776.1	42535.5	74349.5	93232.1	49889.7	66723	67775.2	44927.9	54941.5	93232.1	66723	44927.9	1.13053	0.00526172	0.699695
162.068	16.15	91932.2	78179	39720	45423.6	67285.8	67187.8	42671.9	78179	39720	45423.6	93753.2	63097.3	39314.3	68947.2	79016.6	49402.2	49158.3	63097.3	68947.2	49402.2	0.3026	0.725759	1.00426
122.035	8.34	0	90405.8	65171.8	78119.8	0	70816.5	77749.8	90405.8	65171.8	78119.8	0	0	49962.8	79565.8	0	87621.6	61727.3	0	79565.8	87621.6	0.437314	0.317654	1.25534
226.109	10.43	108475	90318.2	51888.8	59166.2	64724.9	63361.4	58224.1	90318.2	51888.8	59166.2	78185.6	65983.6	0	63054.9	0	57709.8	30552.2	65983.6	63054.9	57709.8	1.06407	0.0618211	1.46235
108.058	1.62	128468	96799.8	74750.7	62703.5	112805	91890.3	73743.3	96799.8	74750.7	62703.5	68251	95993.9	96005.2	94985.6	66907.7	90241.8	54550.5	95993.9	94985.6	90241.8	0.249061	0.750376	1.01146
253.096	1.55	35804.3	36772.3	17024.7	27574.1	55151.7	19856.4	25579.5	36772.3	17024.7	27574.1	69623.5	76688.7	32552.5	141394	71895	73717.7	71838.5	76688.7	141394	73717.7	1.81584	0.000163799	0.404135
468.124	11.65	51706.4	67766.9	39618.9	69225.4	63330.4	32178	59753.9	67766.9	39618.9	69225.4	54007.2	38426.5	23237	42988.1	47949	63348.1	35143.7	38426.5	42988.1	63348.1	0.806259	0.0827436	1.24118
152.117	13.52	88543.5	71309.1	36217.8	55445.9	55081.3	63312.4	0	71309.1	36217.8	55445.9	93563.9	77800.5	54446.4	79745	68254.7	71087.8	50559.3	77800.5	79745	71087.8	1.33366	0.0419528	0.786499
444.123	5.53	57507.9	49266.8	59559.4	26833	40168.1	50198.6	68311.7	49266.8	59559.4	26833	64369.4	50561.1	36993	46351.8	67057.2	60121.3	47073.9	50561.1	46351.8	60121.3	0.454083	0.439744	0.947394
102.033	2.2	32952.6	28760.2	0	32130.9	43507.2	57112.9	0	28760.2	0	32130.9	73772.8	112819	92236.8	123207	110200	75266.5	80568.7	112819	123207	75266.5	1.67551	2.1889e-07	0.305511
150.062	4.63	89688.7	90046.5	62565.8	72408.1	68735.5	57646.8	28407.9	90046.5	62565.8	72408.1	56391	79674.7	11269	49557.5	25845.1	57985.5	33973.8	79674.7	49557.5	57985.5	0.960087	0.0486489	1.36008
134.07	10.51	69814.6	61077.1	47463.8	53496.8	62485.5	63091.8	0	61077.1	47463.8	53496.8	65702	57597	41261.5	59458.6	56600.4	58936	42027.7	57597	59458.6	58936	0.611371	0.575474	0.954082
113.086	1.24	91046	87621.7	64161.4	55128.2	80586	53364.7	56962	87621.7	64161.4	55128.2	75786.9	68092.9	47358.7	62192.1	31519	71749.6	45380	68092.9	62192.1	71749.6	0.911058	0.184978	1.16108
170.058	3.16	81240.8	77922.3	53771.8	44153.1	69195.9	51252.6	63106.3	77922.3	53771.8	44153.1	76818.1	79830.2	24883.7	49218.4	40550.4	50013.8	34992.8	79830.2	49218.4	50013.8	0.884801	0.297143	1.17728
350.093	9.51	54778.2	56164.6	36183.2	44242.2	59471	58282.9	49086	56164.6	36183.2	44242.2	42088.2	54182.3	33051	45756.4	46219.1	60680.4	36070.6	54182.3	45756.4	60680.4	0.310942	0.698836	1.01966
124.015	1.99	73492.8	57195	46044.9	84278.7	111986	80904.8	0	57195	46044.9	84278.7	36306.6	53741.6	88877.4	117805	106857	45493	68186.9	53741.6	117805	45493	0.0592236	0.512235	0.839044
372.175	8.68	64625.7	67338.9	48749.2	69563.9	74316.9	65676.1	59625.8	67338.9	48749.2	69563.9	52479.5	62584.3	20771	52557.3	37162	73099.3	29857.2	62584.3	52557.3	73099.3	1.00016	0.0719922	1.21041
152.011	3.86	51809.8	40971.2	21963.6	38521.9	53688	44246.8	25565.9	40971.2	21963.6	38521.9	52326.8	69362.8	78836.8	78387.8	87575.9	48633.1	53013.9	69362.8	78387.8	48633.1	1.64431	0.000116704	0.589011
168.036	7.13	70510.3	71301.2	58907.4	55656.5	55911.1	61771.3	56203.1	71301.2	58907.4	55656.5	81071.8	66006.2	56568.9	63738.6	74298.5	60008.7	44223	66006.2	63738.6	60008.7	0.119051	0.612859	0.997085
228.115	19.27	46083.2	38021.4	22756.7	44021.1	45669.9	37278.2	28398.2	38021.4	22756.7	44021.1	42985.5	69943.2	29769.7	79959.2	57594	56831.8	40892.3	69943.2	79959.2	56831.8	1.50165	0.00207737	0.637478
267.975	1.06	17316.3	60396.9	90494.7	89871.8	85337	87443	110857	60396.9	90494.7	89871.8	95810.3	184624	85862.8	123385	102537	151906	122211	184624	123385	151906	1.16587	0.000924336	0.602032
316.102	7.27	59780.7	71688	55997.3	55333.3	81724	64387.5	57637.3	71688	55997.3	55333.3	60668.5	54701.7	51870.1	69907.5	70689.2	73927.1	54296.8	54701.7	69907.5	73927.1	0.0320195	0.90305	0.988795
574.187	10.51	37557.5	43633.2	34006.8	42546.7	59404.2	58575	47450.9	43633.2	34006.8	42546.7	45444.9	44605.4	26882.9	62039.8	56648.7	60050	41544.8	44605.4	62039.8	60050	0.597991	0.206988	0.881839
166.053	13.62	61204.9	40925.7	0	44127.4	56224.5	58861.8	48093	40925.7	0	44127.4	49538.4	52905.6	30680.3	72770.2	71473.4	70572.7	67069.5	52905.6	72770.2	70572.7	0.864526	0.0173115	0.66038
342.146	16.15	82254	73000.5	37688.7	43324.1	66852.4	67389.5	44999.1	73000.5	37688.7	43324.1	83533.5	55616.4	36617.9	73454.4	80142.8	53171	58386.1	55616.4	73454.4	53171	0.570668	0.461201	0.952697
122.068	16.42	57341.2	57512.6	36739.3	51368.4	58431.4	59165.8	51300.9	57512.6	36739.3	51368.4	56258	47989.9	42211.2	49919	51462.6	54908.9	47378.9	47989.9	49919	54908.9	0.271237	0.634464	1.03705
502.168	10.5	60746.1	51951.8	39869	52097.4	70944.5	76291.7	60296.9	51951.8	39869	52097.4	58080.1	59877.9	38327.1	69326.2	61375.2	70115.4	44118.2	59877.9	69326.2	70115.4	0.520654	0.397499	0.929764
160.05	9.81	74689.9	65691	45527.3	56857.3	63627.7	67396.4	54337.4	65691	45527.3	56857.3	62440.6	68502.8	54763.1	57913.7	65110.7	58793.8	37304.1	68502.8	57913.7	58793.8	0.240849	0.88316	1.01479
126.03	13.94	68363.1	69887.6	45995.7	50843.9	59858.3	69331.8	53452	69887.6	45995.7	50843.9	76084.8	62436	35486.3	47617.2	43600	70223.4	57491	62436	47617.2	70223.4	0.302234	0.834166	1.04759
330.147	14.62	73505.6	63185	34931.7	51428.8	59554.9	68427.1	43617.5	63185	34931.7	51428.8	77657.7	42326.1	25644.2	48105.6	59875.3	60229.3	45230.2	42326.1	48105.6	60229.3	0.438475	0.583938	1.10906
536.184	6.89	40531.2	47555.6	44208.6	40491.1	69375.5	90232.5	52591	47555.6	44208.6	40491.1	72908.6	55762	59498.9	53292.5	70501.3	63282.8	40774.7	55762	53292.5	63282.8	0.711534	0.241365	0.911859
406.162	10.5	87386.5	83341	58883.4	76233.2	0	0	0	83341	58883.4	76233.2	82424.1	91745.6	55555	104107	101185	105673	0	91745.6	104107	105673	1.25847	0.0602355	0.654902
123.068	1.52	60934.3	49485.4	20479	48378.8	54368.1	26628.5	0	49485.4	20479	48378.8	66484.4	71972.9	29792.2	94856.6	55400.2	68955.9	0	71972.9	94856.6	68955.9	1.32117	0.0389444	0.649241
330.07	6.41	33001	30347.8	17340.7	27604.1	36578.5	45451.2	19021.6	30347.8	17340.7	27604.1	72890.4	85646.8	58551.8	64051.2	79302.5	49509.1	60717.7	85646.8	64051.2	49509.1	1.95318	5.50959e-07	0.485202
139.028	1.57	27484.9	17521.6	0	27466.3	29044.7	31788	0	17521.6	0	27466.3	72872.7	125255	28615.6	142250	73796	81016.9	69749.9	125255	142250	81016.9	1.58444	9.633e-06	0.242372
218.094	14.75	94707.3	72785.1	42741.8	56975.1	60876.6	54732.6	48879.5	72785.1	42741.8	56975.1	90744	80872.7	29213.2	71152.8	66322.3	68563	50014.8	80872.7	71152.8	68563	0.577372	0.338391	0.932537
131.073	1.46	38960.4	28732	20406.3	23106.3	45623.7	27256.3	17540.6	28732	20406.3	23106.3	81864.9	104941	55369.4	103215	106134	60524.1	63351.4	104941	103215	60524.1	2.01774	5.71784e-07	0.383133
412.134	11.99	88005.5	72928.3	36088.1	54303.2	66296.6	58982.4	54651.9	72928.3	36088.1	54303.2	32532.4	20109.9	16233.3	61051.7	28286.8	51190.9	30284.2	20109.9	61051.7	51190.9	1.35072	0.00842867	1.53235
199.966	0.95	118460	90969.5	100367	37256.5	78163.9	63716.5	104507	90969.5	100367	37256.5	117268	106021	65917.2	46262.2	34257.3	78146.5	64249.5	106021	46262.2	78146.5	0.364227	0.535685	1.14997
137.994	2.87	82315.2	71800.6	51855.7	60472.1	71445.6	53794.4	50832.4	71800.6	51855.7	60472.1	57608.9	78517	24615.7	63428.1	47553.9	49535.7	33745.6	78517	63428.1	49535.7	0.899196	0.235331	1.13827
166.028	1.57	41020	37489.9	22754.7	18531.7	28959.2	36888.8	23834.2	37489.9	22754.7	18531.7	88801.5	94997.8	62859.3	83145.7	52117.7	79909.9	53868.1	94997.8	83145.7	79909.9	2.04975	9.50295e-08	0.443008
423.201	7.29	78963.3	65222.3	47403.7	44262	48890.8	61146.4	38944.5	65222.3	47403.7	44262	64645.9	47673.2	25369.2	47071.3	36869.2	37897.3	25965	47673.2	47071.3	37897.3	1.53216	0.0360201	1.31834
239.997	0.95	112181	88625.4	103539	33129.1	84460.4	72033.1	66924.1	88625.4	103539	33129.1	106915	88815.6	65087.8	43146.2	29858.8	84961.3	61705	88815.6	43146.2	84961.3	0.367359	0.462542	1.16417
173.885	1.02	107026	86213.4	121867	70800.1	102539	0	118856	86213.4	121867	70800.1	99421.9	87972.4	144734	98479.6	62116.1	112089	99295.9	87972.4	98479.6	112089	0.0167899	0.396485	0.893636
474.186	13.69	67783.6	57781.8	26153.6	37160.5	51790.6	48941.8	46966.2	57781.8	26153.6	37160.5	52889.6	31266.9	29004.2	56546.4	64539.1	54041.5	50830	31266.9	56546.4	54041.5	0.212627	0.699875	0.965021
136.052	15.52	81682	56836.3	32541.8	58327.4	71713.1	68550.2	42319.8	56836.3	32541.8	58327.4	68497	63734.7	0	58662.7	66673.2	59359.8	50655.1	63734.7	58662.7	59359.8	0.6864	0.900199	1.03955
131.095	1.15	63979.2	68163.2	63325.8	13876	32741.2	18430.6	47286.2	68163.2	63325.8	13876	95282.6	58033	25149.8	29126	62950.2	47861.6	64449.1	58033	29126	47861.6	0.455744	0.524049	0.962767
297.085	2.06	54654.9	53101.2	27447.4	38099.8	78061.4	41906.4	26032	53101.2	27447.4	38099.8	0	0	67435.4	0	187483	0	0	0	0	0	0.140698	0.369478	1.56182
136.052	16.15	77485.3	54488	33326.1	41077.8	57489.6	55375.8	38109.5	54488	33326.1	41077.8	65021.5	48502.5	30874.4	51496.6	60839.7	40224.7	40204.3	48502.5	51496.6	40224.7	0.138725	0.872693	1.04978
207.965	1.03	154786	123985	86365.1	87290.4	148836	30106.4	90433.9	123985	86365.1	87290.4	37656.7	56267.5	39190.2	27756.5	8938.55	96533.5	41512.7	56267.5	27756.5	96533.5	1.31844	0.00204745	1.9676
632.229	9.67	61566.2	59951.3	30996.7	45328.4	58832.4	53075.5	41424.1	59951.3	30996.7	45328.4	56939.1	61728.3	38101.6	55978.2	48630.3	51279.8	39741.6	61728.3	55978.2	51279.8	0.73376	0.46313	0.949203
112.028	1.61	66430.2	78771.7	58814.5	0	107214	64289.6	62660	78771.7	58814.5	0	61010.5	86174.6	81766	92100.2	116762	67158.4	90360.1	86174.6	92100.2	67158.4	0.726868	0.0373007	0.688525
112.015	2.16	57085.6	50529.8	0	34485.9	56214.4	51767.2	49294.4	50529.8	0	34485.9	35300.3	50146.5	58799	53603.5	53164.1	53638.6	46086.6	50146.5	53603.5	53638.6	0.424175	0.100694	0.750874
344.075	2.18	0	45493.8	54046.9	17670.1	0	0	0	45493.8	54046.9	17670.1	36028.4	203641	0	124336	1324.34	17554.7	0	203641	124336	17554.7	0.035144	0.0887303	0.337532
244.119	7.29	68756.9	63723.2	47732.5	40922.8	45684.3	55497.8	37297.3	63723.2	47732.5	40922.8	68630.6	48883.6	28534.2	46644.6	38213.2	38193.5	29005.3	48883.6	46644.6	38193.5	1.25922	0.132226	1.22234
208.109	14.41	62318.3	52956.9	35620.2	60574.2	56758.9	55404.3	40200.1	52956.9	35620.2	60574.2	73701.2	71828.6	24093.3	67507.2	66370.8	71248.5	56556.8	71828.6	67507.2	71248.5	0.929834	0.0373647	0.830906
150.025	5.04	64138.3	71290.6	0	58983.1	64085.6	55258.7	39403.5	71290.6	0	58983.1	50710.2	47993.8	0	39503.5	29032.5	0	0	47993.8	39503.5	0	1.57784	0.0555251	1.90622
118.037	1.92	91408.4	82641.1	61846.2	57836.9	82453.4	37832.9	0	82641.1	61846.2	57836.9	49093.9	34296.1	19899.8	18141.5	0	43626.9	0	34296.1	18141.5	43626.9	1.52334	0.0026997	2.3167
194.05	7.91	0	70562.9	40436.7	64647.3	63961.4	56850.3	0	70562.9	40436.7	64647.3	0	60316.6	24923.7	85619.7	25510.3	31741.3	75711.6	60316.6	85619.7	31741.3	0.478806	0.941596	0.891352
388.165	8.09	0	70000.3	0	66234.2	67700.7	0	0	70000.3	0	66234.2	70194.3	77894	43382.9	68814.4	0	63965.7	0	77894	68814.4	63965.7	0.494402	0.203133	0.697403
252.106	1.8	68895.6	74400.7	26154.3	38223.7	82097.5	17181.8	31485.3	74400.7	26154.3	38223.7	61393.2	81518.4	23044.9	74327.8	21825.8	70100	32016.7	81518.4	74327.8	70100	0.527274	0.309502	0.829666
246.115	7.05	67239.5	64050.4	43484.1	51201.9	70553.9	53926	50468.6	64050.4	43484.1	51201.9	69804.1	61593.6	32228.4	51443.1	48337.1	49910.6	35735.8	61593.6	51443.1	49910.6	0.975286	0.329463	1.11766
215.91	0.95	93974.4	70939.8	90157.3	37366.4	83864.5	62802.4	101567	70939.8	90157.3	37366.4	90054.3	90325.6	62100.6	40626.9	30511.3	85384.2	63385.5	90325.6	40626.9	85384.2	0.333958	0.566941	1.11062
170.07	1.13	72208.3	59934.7	42924.9	28149.2	54636.8	43475.8	33701.4	59934.7	42924.9	28149.2	45013.3	43656.4	44590.5	44999.2	37407.7	56573.4	40352.3	43656.4	44999.2	56573.4	0.0446184	0.872801	1.01479
170.058	1.6	83057.4	72657.1	49690.6	45960.6	73020.6	67855.6	46104	72657.1	49690.6	45960.6	50175	81153.3	67838.2	77980.8	0	0	45731.2	81153.3	77980.8	0	0.347671	0.316837	1.2388
774.252	6.89	50507.2	44201.6	49951	30789.8	56823.7	60632	45887.6	44201.6	49951	30789.8	65893.6	41936.2	51425.8	40014.3	54677.1	49300.4	44489.2	41936.2	40014.3	49300.4	0.181317	0.707804	1.00521
121.917	1.04	115635	69533.4	82602	43848.9	77058.8	83743.7	98288.8	69533.4	82602	43848.9	75803.4	52792.2	109179	65214.7	50843.6	58319.7	76288.9	52792.2	65214.7	58319.7	0.562398	0.266962	1.15214
110.999	0.94	53957.5	48274.7	48333.5	31606	55040.4	46131.4	54137.2	48274.7	48333.5	31606	50132.8	51691.4	44452.7	40708.2	33827.6	51076.8	42628	51691.4	40708.2	51076.8	0.118036	0.819411	1.02389
199.931	0.95	74280.1	61298.1	69831.3	27854.9	58662	56585.3	63949.5	61298.1	69831.3	27854.9	71446.5	42397.5	78685.6	30572.4	26531.2	29089.4	49913.4	42397.5	30572.4	29089.4	0.902578	0.0889123	1.35699
456.36	29.25	6.66622e+06	6.93528e+06	6.86918e+06	3.60478e+06	5.37961e+06	6.13871e+06	8.32792e+06	6.93528e+06	6.86918e+06	4.92306e+06	2.02739e+06	4.64136e+06	2.70552e+06	3.89283e+06	3.57134e+06	2.01501e+06	3.4445e+06	4.64136e+06	3.89283e+06	0	1.60289	6.51575e-05	1.907

## Sheet: normalization-positive
Sample	S1	S2	S3	S4	S5	S6	S7	S8	S9	S10	P1	P2	P3	P4	P5	P6	P7	P8	P9	P10
Label	1	2	3	4	5	6	7	8	9	10	1	2	3	4	5	6	7	8	9	10
1	316.143	277.616	149.507	8.42293	57.064	299.876	224.923	277.645	149.116	8.30736	298.581	228.499	56.5201	4.66196	72.3068	130.758	150.673	228.408	4.66883	129.996
2	283.012	266.706	266.022	53.859	102.045	259.341	250.391	266.734	265.326	53.12	283.366	227.244	92.2121	76.7694	110.084	148.025	189.068	227.153	76.8825	147.162
3	131.308	101.044	111.833	80.939	68.7981	61.6302	75.5205	101.055	111.54	79.8284	6.28398	67.1269	63.7689	60.256	54.6299	66.621	47.6133	67.1	60.3448	66.2324
4	113.327	39.8047	87.1105	38.4889	35.6841	68.2907	36.4256	39.8089	86.8823	37.9608	150.925	29.2163	30.2366	30.3856	41.3165	32.4894	101.865	29.2046	30.4303	32.2999
5	41.4433	15.8822	30.8189	20.4394	22.2082	28.1751	11.0812	15.8838	30.7382	20.159	59.0746	13.6013	10.9743	13.0916	18.7246	17.4294	49.6773	13.5958	13.1109	17.3278
6	14.5092	13.5569	15.5837	31.6548	18.7377	93.6917	13.5423	13.5583	15.5428	31.2205	100.781	157.226	217.87	187.983	215.835	83.605	153.458	157.163	188.26	83.1173
7	130.986	134.964	105.136	171.334	155.08	128.737	179.618	134.978	104.86	168.983	95.6716	123.523	102.265	94.888	67.7507	164.913	69.2673	123.473	95.0278	163.951
8	146.73	110.732	53.7474	134.535	113.813	97.2665	74.9414	110.743	53.6067	132.689	49.6436	60.3583	45.7893	85.2828	56.8037	50.8322	26.6906	60.3341	85.4084	50.5357
9	58.6895	66.7331	81.6433	76.5876	64.4893	58.8603	70.7104	66.74	81.4295	75.5367	61.823	60.8475	64.3697	57.6538	65.4296	69.7181	52.6057	60.8231	57.7388	69.3114
10	128.905	77.15	60.9244	58.7809	61.2452	52.2359	56.342	77.158	60.7649	57.9743	93.1	43.0636	58.6437	51.6961	58.7801	52.0919	60.9614	43.0463	51.7722	51.788
11	83.8948	92.1632	85.6546	84.2549	88.8274	63.5605	92.6015	92.1728	85.4303	83.0988	83.3065	94.0067	94.8891	72.2927	68.6634	83.1857	81.2648	93.9691	72.3992	82.7004
12	132.235	92.2914	89.6911	88.1397	78.6228	74.1949	90.1598	92.301	89.4562	86.9303	112.971	79.0544	69.8117	81.0437	75.9247	78.4084	67.1135	79.0227	81.1631	77.951
13	69.2897	67.3025	68.0007	58.4343	65.9906	49.1246	65.2892	67.3095	67.8226	57.6325	63.6269	70.4842	84.0715	59.4492	50.5481	60.7733	66.7382	70.456	59.5368	60.4188
14	80.0733	57.1891	47.8355	1.24493	8.84855	54.4853	48.5938	57.195	47.7102	1.22784	62.2432	38.2851	7.29083	0.471773	10.0599	21.295	31.4046	38.2698	0.472468	21.1707
15	134.913	136.133	112.994	139.155	138.98	124.518	118.522	136.148	112.698	137.245	132.191	101.193	119.291	114.777	130.671	135.436	135.391	101.153	114.946	134.646
16	29.0523	8.45761	18.5908	10.6349	10.2687	15.6654	12.6078	8.45849	18.5421	10.489	64.4965	12.2398	16.9311	12.2	18.0802	10.7674	26.1254	12.2349	12.2179	10.7046
17	111.899	112.418	118.536	103.871	109.279	80.9006	106.421	112.43	118.226	102.446	105.474	115.947	138.438	97.8788	87.8866	95.9506	105.838	115.9	98.023	95.3908
18	44.1435	41.6798	45.802	41.0531	32.2399	29.5295	37.3304	41.6841	45.6821	40.4898	40.8128	32.968	32.439	30.801	32.3678	34.7018	27.7809	32.9549	30.8464	34.4993
19	31.4912	42.6501	44.9811	43.9673	47.9546	35.4013	31.704	42.6545	44.8633	43.364	25.0667	26.3794	36.0597	41.4688	41.8903	41.7222	34.8042	26.3688	41.5299	41.4788
20	14.935	17.2769	21.2479	21.0591	24.4102	22.9146	28.899	17.2787	21.1922	20.7702	15.5538	9.76725	21.7064	20.5552	24.3177	22.538	31.4988	9.76334	20.5855	22.4066
21	100.841	115.371	102.518	126.614	123.243	115.353	113.148	115.383	102.249	124.877	107.366	89.6793	109.515	105.567	121.402	122.74	130.282	89.6434	105.722	122.024
22	57.7707	45.1495	15.8265	61.7595	77.6977	217.93	16.3902	45.1542	15.7851	60.9121	82.3235	130.151	118.429	119.823	33.7599	185.489	124.345	130.099	120	184.407
23	37.5546	47.8817	57.2262	51.5193	42.9733	40.5389	45.0556	47.8867	57.0763	50.8124	42.2265	41.5839	40.9963	40.8746	44.6367	49.5515	36.3842	41.5673	40.9348	49.2624
24	81.8242	56.2452	22.9394	72.0764	58.657	51.7601	36.725	56.2511	22.8793	71.0875	33.181	30.4122	22.7175	38.4991	37.1712	24.2097	14.9168	30.4	38.5558	24.0685
25	140.588	123.319	93.9556	123.105	228.7	151.035	100.497	123.332	93.7095	121.416	165.364	91.5505	175.652	172.276	109.322	129.661	110.455	91.5139	172.53	128.905
26	12.2242	12.254	37.6853	19.4235	15.8976	12.2506	11.9021	12.2552	37.5866	19.157	25.9407	58.7377	37.317	82.4553	104.456	43.8743	36.0176	58.7142	82.5768	43.6183
27	64.439	66.1352	67.3065	66.2621	78.9222	68.4687	93.5704	66.142	67.1302	65.3529	60.4571	43.8915	56.8041	46.6085	77.6591	71.5374	82.8162	43.874	46.6772	71.1201
28	42.4782	25.6508	41.8873	49.1749	67.7962	32.6146	37.046	25.6535	41.7776	48.5002	52.191	35.7912	51.696	65.173	64.4514	33.2948	42.1377	35.7769	65.269	33.1005
29	21.3629	26.0215	3.53801	16.4953	32.3021	28.2863	7.51493	26.0242	3.52874	16.269	20.8169	42.0041	39.6482	25.6886	27.9989	31.8071	79.8879	41.9873	25.7264	31.6216
30	87.9207	65.3077	49.0863	66.3489	57.2333	42.989	38.0652	65.3144	48.9577	65.4385	24.7298	28.4255	33.2108	32.6434	33.9743	23.7505	46.9141	28.4142	32.6915	23.612
31	0.518287	1.30906	14.0229	81.9868	0.44038	0.703179	84.5545	1.3092	13.9862	80.8618	9.65267	1.54013	13.8859	10.9393	11.9447	0.744612	0.574242	1.53952	10.9554	0.740268
32	48.5492	35.8006	33.409	0.727997	5.95316	46.2835	30.352	35.8044	33.3215	0.718008	44.0586	32.2943	5.94852	0.170838	7.23937	15.6392	22.2368	32.2814	0.17109	15.548
33	45.1005	52.32	74.785	64.493	90.142	69.2466	123.114	52.3255	74.5891	63.6081	52.7516	55.352	67.6082	62.8107	35.5065	73.6218	77.0312	55.3299	62.9032	73.1923
34	22.5581	6.90056	3.84988	12.5545	11.1232	5.88083	4.38754	6.90127	3.8398	12.3823	33.663	55.72	20.5943	77.6911	119.294	27.7144	43.5558	55.6977	77.8056	27.5527
35	13.0862	3.96088	8.98703	6.77673	4.36355	4.37346	19.171	3.96129	8.96349	6.68374	15.1575	53.1989	54.982	46.757	4.53262	5.52592	41.8376	53.1776	46.8259	5.49369
36	82.4454	84.0996	96.0883	101.369	90.4266	84.3727	93.1365	84.1083	95.8367	99.978	89.5789	87.4183	84.0737	92.7976	93.8897	92.4466	81.8511	87.3833	92.9343	91.9073
37	79.7034	52.2526	25.014	68.345	47.3954	37.5429	28.1905	52.2581	24.9485	67.4072	27.4616	26.6856	26.9813	36.4359	32.3861	18.3144	10.8337	26.6749	36.4896	18.2075
38	46.4121	47.9189	47.9733	39.7766	46.48	31.8343	43.8775	47.9239	47.8477	39.2308	43.3727	47.226	47.3684	33.4552	32.603	40.8752	39.7229	47.2071	33.5044	40.6368
39	27.1036	22.9037	20.5387	14.8758	13.2634	11.2363	13.9752	22.9061	20.4849	14.6717	25.1025	16.1251	12.3122	12.1103	12.5078	12.5312	10.262	16.1186	12.1281	12.4581
40	76.904	73.6553	80.8432	89.5981	84.2567	79.214	16.0379	73.663	80.6315	88.3687	81.196	76.2087	72.3986	84.9777	84.9578	86.0927	74.2333	76.1782	85.1029	85.5905
41	35.8729	37.1153	37.3047	49.681	41.7449	44.8804	48.478	37.1191	37.207	48.9993	33.8844	30.1723	34.0075	37.5825	39.5037	43.7183	42.8003	30.1602	37.6378	43.4632
42	26.4215	18.6751	21.2642	14.6598	12.4872	11.3101	13.7664	18.677	21.2085	14.4586	19.5934	11.8106	10.4828	10.6391	9.71705	11.892	8.22192	11.8059	10.6548	11.8227
43	52.994	55.7593	52.7308	61.397	53.2316	47.5254	65.5943	55.7651	52.5927	60.5546	23.7779	19.0112	10.9156	8.06777	37.8809	26.5933	10.9341	19.0036	8.07966	26.4382
44	43.3931	25.8241	7.50972	27.6886	45.868	62.4511	9.50049	25.8268	7.49005	27.3087	23.9359	52.1067	40.8243	33.2803	14.4061	53.711	53.0648	52.0859	33.3293	53.3976
45	62.0999	64.7139	77.8856	55.5733	46.5298	72.0309	68.2934	64.7206	77.6817	54.8107	55.4868	37.6195	51.4246	40.5123	44.2359	44.0701	45.5282	37.6045	40.572	43.813
46	23.7249	17.2149	22.9913	20.7869	15.0804	21.7057	25.7565	17.2167	22.9311	20.5017	23.3109	15.5723	16.8182	20.4356	22.4433	17.5303	16.9647	15.5661	20.4657	17.428
47	3.60205	4.17424	6.3892	9.81714	7.69484	13.9789	6.36834	4.17467	6.37247	9.68244	15.8126	39.6025	28.4229	72.813	65.8372	24.6403	44.1931	39.5867	72.9203	24.4965
48	31.4786	41.3426	31.3961	39.2505	36.4343	24.314	35.8036	41.3469	31.3139	38.712	22.8171	26.9343	38.0767	21.2123	30.7156	33.0605	34.4638	26.9235	21.2435	32.8676
49	20.5635	19.8477	25.0042	28.8355	23.1991	27.5057	29.4134	19.8498	24.9387	28.4399	18.2453	12.8504	21.3504	16.8198	18.3658	20.2575	14.0945	12.8452	16.8446	20.1393
50	4.64772	5.06213	6.89938	6.5713	9.84011	24.0698	7.64807	5.06265	6.88131	6.48114	43.0157	82.0442	43.5086	86.6823	52.3914	63.9279	96.3632	82.0114	86.81	63.5549
51	59.3931	55.3509	72.3806	57.1233	54.8855	67.1441	55.2122	55.3566	72.191	56.3395	84.5857	61.9384	81.3058	53.616	66.8495	59.1291	54.738	61.9136	53.695	58.7841
52	32.9258	21.9178	21.3572	27.874	17.4873	10.8108	20.2414	21.9201	21.3013	27.4915	30.4099	24.1144	3.5305	9.61143	11.1478	15.3506	23.3807	24.1047	9.62559	15.2611
53	33.5077	27.9233	22.0557	28.0762	19.6718	23.3443	19.186	27.9262	21.998	27.6909	22.4588	13.8746	19.6931	15.5142	6.87651	15.8648	19.0074	13.8691	15.5371	15.7722
54	59.0033	25.0656	14.3369	16.496	16.0458	20.4543	17.9163	25.0682	14.2993	16.2697	23.6185	15.7356	16.1266	19.7966	21.0546	19.554	19.6007	15.7293	19.8257	19.44
55	19.0511	16.6892	19.1764	15.864	13.4746	12.3787	15.0457	16.691	19.1262	15.6463	16.6306	12.8427	12.5892	11.9138	12.3875	13.8282	10.339	12.8375	11.9314	13.7475
56	19.5745	22.6772	28.8337	26.4378	23.5637	22.0858	25.2306	22.6795	28.7582	26.075	20.9759	21.2434	21.7584	20.4793	23.2139	26.1877	19.2663	21.2349	20.5095	26.0349
57	32.3189	45.7126	49.8525	51.298	46.9472	43.539	54.1278	45.7173	49.7219	50.5941	36.1365	28.8913	31.5646	41.6881	43.1907	42.4667	46.5803	28.8797	41.7496	42.219
58	26.0962	43.6944	43.3102	26.1662	34.8332	19.2774	28.4906	43.6989	43.1968	25.8072	18.6234	19.8036	15.2936	23.2011	25.3336	28.073	12.0358	19.7956	23.2353	27.9093
59	48.7388	37.3429	26.9271	42.968	27.5573	36.9787	25.6315	37.3468	26.8566	42.3785	38.0974	27.5441	22.1794	24.1745	21.2051	26.8999	19.4914	27.5331	24.2101	26.743
60	26.4899	20.7766	7.91491	28.1028	33.3308	99.5838	8.44162	20.7788	7.89418	27.7172	39.9559	62.4229	55.8063	59.9359	17.1877	85.9022	57.8224	62.398	60.0242	85.4011
61	52.8939	43.3364	21.2985	4.83543	2.22891	34.1442	30.9072	43.3409	21.2427	51.0341	0.0971317	27.8197	0.148758	3.65848	25.9919	19.8092	0.0836573	27.8085	3.66387	19.6937
62	9.41077	7.38832	7.99959	6.68139	5.55371	4.96512	5.87139	7.38908	7.97864	6.58972	7.69244	5.29668	5.02507	4.89082	4.56785	5.68989	4.00079	5.29456	4.89803	5.6567
63	22.1957	30.3023	25.0276	24.0289	21.7731	18.525	19.1298	30.3055	24.962	23.6992	29.1721	24.5713	18.6758	19.3047	21.6538	23.9364	11.0521	24.5614	19.3332	23.7968
64	21.7361	21.1284	15.6008	32.2627	26.3699	30.9222	27.1385	21.1306	15.5599	31.82	22.3019	26.3155	25.2826	40.817	45.4443	33.2698	42.2048	26.305	40.8771	33.0757
65	16.4667	14.8201	17.6197	15.0892	13.3508	11.8203	14.2822	14.8217	17.5736	14.8822	15.5587	12.3476	11.9702	11.2693	12.1688	13.8884	9.9409	12.3427	11.2859	13.8073
66	50.3745	50.5833	59.5816	42.831	67.0675	47.5623	59.0271	50.5885	59.4256	42.2433	41.3984	40.9369	32.2433	39.8847	33.2297	54.1511	35.7012	40.9205	39.9434	53.8352
67	16.7065	17.3271	22.2691	18.4383	16.9221	15.8464	16.8716	17.3289	22.2108	18.1853	16.4721	15.0718	15.3793	14.2539	17.3448	19.0084	13.433	15.0658	14.2749	18.8975
68	44.3277	39.3342	40.0715	23.4254	41.9971	39.4392	4.77259	39.3383	39.9665	23.104	45.1082	38.4592	35.7189	42.9129	42.6039	42.3321	35.7469	38.4438	42.9761	42.0851
69	29.2996	27.3394	36.6285	35.7518	31.5229	29.2637	39.947	27.3422	36.5326	35.2613	25.5267	30.6231	25.0018	29.6835	35.531	35.3065	29.6332	30.6108	29.7273	35.1006
70	32.2616	35.109	41.3432	43.7311	34.8417	39.788	39.9937	35.1126	41.2349	43.1311	28.6749	26.9961	36.896	33.8937	40.8588	35.0821	31.9487	26.9853	33.9436	34.8774
71	1.42262	0.979259	0.980615	1.14281	1.54656	1.01875	0.700661	0.97936	0.978047	1.12713	2.44907	2.44193	2.36969	3.29923	67.4652	1.85161	4.53899	2.44095	3.30409	1.84081
72	24.0968	50.7242	22.4096	36.7154	33.5495	40.4542	37.9554	50.7295	22.3509	36.2116	49.7556	29.3724	35.0175	39.0902	40.6196	40.841	41.5477	29.3606	39.1478	40.6027
73	11.368	10.7771	24.3533	13.8932	27.5382	43.922	37.6209	10.7782	24.2895	13.7026	25.9644	23.1756	67.646	24.8505	16.9096	21.4799	30.6086	23.1663	24.8871	21.3546
74	49.7694	51.949	49.6037	48.5843	70.1703	49.7556	26.7806	51.9544	49.4737	47.9176	49.8771	53.9054	130.041	81.0616	54.9782	66.7627	57.0028	53.8838	81.181	66.3732
75	12.1745	15.9583	19.1381	17.5966	15.0514	16.1958	16.5746	15.96	19.088	17.3552	16.6276	19.5173	28.2492	25.2579	29.1816	18.7214	19.5838	19.5095	25.2951	18.6122
76	51.1228	46.4556	59.9779	37.9165	53.2914	42.1308	40.6414	46.4605	59.8208	37.3962	63.435	56.6253	75.2295	68.1835	71.4955	60.3179	82.622	56.6027	68.2839	59.9661
77	5.20022	8.06387	9.92212	12.6892	13.1507	20.2399	13.5954	8.06471	9.89614	12.5151	14.8451	8.89994	27.5804	21.913	30.737	13.8917	23.783	8.89638	21.9453	13.8106
78	13.7007	16.1306	20.591	19.2635	16.2899	15.0146	17.8843	16.1322	20.537	18.9992	14.8046	15.2603	15.8613	14.2742	16.4341	17.7625	12.7236	15.2542	14.2953	17.6589
79	38.9785	31.5052	39.493	37.0665	34.0471	26.6192	44.9022	31.5084	39.3896	36.5579	23.2485	34.8423	37.0789	20.8236	15.7679	33.2068	15.808	34.8283	20.8542	33.0131
80	43.5652	32.7416	39.3869	26.2516	28.5204	29.8321	24.9152	32.745	39.2838	25.8914	54.1817	29.543	37.4388	22.5701	29.1293	25.2605	23.5326	29.5312	22.6033	25.1131
81	39.4843	61.5872	67.6934	58.9502	58.2141	34.4406	59.1584	61.5935	67.5162	58.1413	35.2301	46.5029	40.5948	32.8332	24.0633	63.7828	27.4499	46.4843	32.8816	63.4107
82	40.4745	26.7073	26.0232	31.0565	33.1512	35.541	36.0345	26.7101	25.955	30.6304	19.8159	17.0503	25.2577	33.4206	38.6971	41.4088	40.969	17.0435	33.4698	41.1673
83	23.9319	13.8079	15.8191	0.535073	2.57469	7.38876	16.2094	13.8093	15.7777	0.527731	22.7745	10.0808	1.71045	0.0599894	2.58991	6.04358	11.3456	10.0767	0.0600778	6.00832
84	16.5539	25.369	14.6494	21.0888	25.5711	10.8446	14.6647	25.3717	14.6111	20.7994	16.4748	42.8345	12.2633	18.1864	15.5674	26.2065	58.2597	42.8173	18.2132	26.0537
85	21.0773	27.0967	15.5106	23.1251	23.0421	17.5866	12.06	27.0995	15.47	22.8078	18.5444	14.7392	19.1637	9.97033	16.4848	13.3684	18.4964	14.7333	9.98502	13.2904
86	21.3085	23.4055	12.0844	31.614	26.7348	19.0124	20.8937	23.408	12.0528	31.1802	23.0413	20.9698	28.7289	22.5413	27.4893	24.6082	21.3482	20.9615	22.5745	24.4646
87	29.3626	3.39221	4.89163	3.77385	2.75424	3.51222	4.25873	3.39256	4.87882	3.72207	2.27443	3.06446	1.12123	2.22669	1.52345	2.04832	1.6929	3.06324	2.22997	2.03637
88	0.141648	31.3726	28.5332	25.4855	20.044	19.0233	23.0666	31.3759	28.4585	25.1358	28.9178	29.0333	31.5473	30.6734	29.0404	33.2621	31.8411	29.0217	30.7186	33.068
89	12.7143	14.6436	19.3154	17.4758	14.5148	13.2276	15.1781	14.6452	19.2648	17.236	13.8016	13.9147	14.4315	13.6313	16.0536	15.6511	12.7269	13.9091	13.6514	15.5598
90	7.63659	12.6747	11.607	23.6804	16.2067	10.41	20.5222	12.676	11.5766	23.3555	3.71796	6.2988	14.4758	11.5076	12.5563	9.27937	4.74109	6.29628	11.5246	9.22523
91	54.5015	61.821	76.7186	76.0894	60.9527	55.8175	81.4169	61.8274	76.5177	75.0454	56.6187	60.2328	65.4664	66.1406	47.7868	59.4394	57.673	60.2087	66.2381	59.0926
92	35.2851	32.6714	43.2884	34.198	36.7456	41.2749	33.4077	32.6748	43.175	33.7288	50.7483	35.4276	48.2518	29.9542	39.832	34.8109	31.8754	35.4134	29.9983	34.6078
93	1.85966	1.21825	2.32156	1.44751	1.3727	1.79589	1.6451	1.21837	2.31548	1.42765	2.69969	1.47402	1.23642	1.33957	1.47411	31.1747	0.996226	1.47343	1.34154	30.9928
94	39.7603	42.7093	39.4375	34.49	46.1026	25.2417	31.3377	42.7137	39.3342	34.0167	43.0552	38.8512	57.4935	33.2657	27.2129	40.2562	34.2264	38.8356	33.3147	40.0213
95	11.1771	31.5061	12.9678	14.1659	13.6476	12.4728	16.1997	31.5094	12.9338	13.9716	38.2702	12.6613	11.1323	13.9976	1.56565	13.3685	17.7837	12.6563	14.0182	13.2905
96	28.6464	28.8495	29.5963	33.5585	27.722	24.5017	34.5358	28.8525	29.5188	33.098	12.683	10.621	7.15805	4.75979	2.74549	15.115	6.49602	10.6168	4.76681	15.0268
97	30.6151	20.0006	16.5758	16.005	15.3256	13.3058	14.9975	20.0027	16.5324	15.7854	23.7016	11.6652	15.4205	13.5264	14.853	13.5336	15.975	11.6605	13.5464	13.4547
98	12.7641	12.4986	9.90904	29.3314	18.317	19.1807	25.539	12.4999	9.88309	28.929	12.253	15.0855	15.1929	15.4463	18.1736	13.2259	17.9537	15.0794	15.4691	13.1487
99	5.43671	2.36195	4.66359	3.62488	2.76903	3.13508	3.50299	2.3622	4.65137	3.57514	18.912	2.73891	5.05752	3.07989	5.09055	3.27116	4.8172	2.73781	3.08442	3.25208
100	2.99802	2.86381	2.69625	5.67531	3.20355	16.6705	1.7442	2.86411	2.68918	5.59744	17.5455	26.035	36.1427	31.5922	33.5272	14.0477	25.0763	26.0245	31.6387	13.9658
101	45.7833	29.0228	28.5457	34.3757	31.378	23.1699	14.5725	29.0258	28.4709	33.904	46.2648	31.8542	34.9326	23.7421	21.2776	25.7864	20.4133	31.8415	23.7771	25.636
102	3.16489	2.13778	1.5491	4.26023	5.53609	2.62415	1.38992	2.138	1.54504	4.20178	14.9405	14.3987	3.4146	24.0711	52.2959	8.81372	9.79885	14.3929	24.1066	8.7623
103	32.3612	31.6399	29.0927	33.7965	33.459	30.7272	29.7914	31.6431	29.0165	33.3328	31.4935	24.4701	29.9934	29.0773	33.3177	33.3281	34.2423	24.4603	29.1201	33.1337
104	12.9784	58.2253	7.69935	7.56478	16.5217	3.72862	9.70751	58.2314	7.67918	7.46098	5.75745	58.6698	9.82586	17.0363	31.9586	17.4213	5.84624	58.6463	17.0614	17.3197
105	12.1428	13.0776	16.1242	14.8096	13.4562	12.5121	13.5002	13.079	16.082	14.6064	10.6604	11.7452	12.7753	11.6456	13.2601	14.6315	10.4756	11.7405	11.6628	14.5462
106	8.94134	12.7735	11.7298	18.2673	21.9594	27.8801	19.2355	12.7749	11.6991	18.0167	12.3389	6.44321	18.5352	18.3285	15.8991	13.2055	19.3629	6.44064	18.3555	13.1285
107	15.9886	18.942	0.88769	3.77128	20.3536	16.6106	0.580374	18.9439	0.885365	3.71953	27.9023	50.967	32.7203	71.0871	32.1673	28.0596	25.7132	50.9466	71.1919	27.8959
108	25.8511	22.3481	27.0753	17.8415	17.1905	24.3703	25.2141	22.3504	27.0043	17.5967	6.01396	2.61759	3.11659	1.35367	0.98462	5.79288	1.86952	2.61655	1.35567	5.75909
109	21.1219	17.5689	27.532	29.2307	20.2207	27.2378	31.771	17.5707	27.4599	28.8296	22.373	12.1709	7.72511	11.9999	12.9384	18.9229	21.0124	12.166	12.0176	18.8125
110	7.02409	2.41155	1.41197	4.14599	6.92108	4.12544	3.95258	2.4118	1.40827	4.0891	5.19506	3.84482	1.9705	2.98014	3.91195	3.58364	4.22607	3.84329	2.98453	3.56273
111	22.8184	39.9724	36.7083	42.9607	41.0287	32.7395	29.745	39.9766	36.6122	42.3712	23.4397	52.118	42.5118	65.3138	38.2308	65.8131	56.8318	52.0972	65.4101	65.4292
112	9.36298	9.7715	13.3102	12.225	10.7802	9.76013	11.5796	9.77251	13.2753	12.0573	9.52303	9.6926	9.75476	8.73695	9.58792	10.866	9.08971	9.68872	8.74983	10.8026
113	2.08864	2.30991	2.81604	12.124	2.16518	2.06037	2.41657	2.31015	2.80867	11.9577	2.20426	10.0224	10.6484	9.22069	2.41591	2.42991	9.21595	10.0184	9.23428	2.41573
114	5.67082	6.71833	9.54224	9.17882	9.27663	14.7339	8.81861	6.71903	9.51725	9.05288	9.37519	11.3717	19.8604	10.8121	15.8389	9.99997	10.9671	11.3671	10.8281	9.94164
115	31.5286	28.924	31.4771	34.1288	32.671	30.515	31.2053	28.927	31.3947	33.6605	31.491	29.6472	28.4711	32.7273	32.6498	33.2858	34.2567	29.6353	32.7755	33.0916
116	14.5541	19.6137	25.4158	25.05	21.4404	18.5593	24.1476	19.6158	25.3492	24.7062	10.8837	15.464	21.7415	17.1276	9.71152	17.5027	15.6512	15.4578	17.1528	17.4006
117	8.56694	5.27744	12.7804	7.65653	6.75993	6.05127	10.464	5.27799	12.7469	7.55148	17.6537	7.08231	7.88188	6.20934	6.78006	4.91467	16.5553	7.07948	6.21849	4.886
118	10.2304	11.6943	16.7585	15.5972	12.6714	11.9959	13.3504	11.6955	16.7146	15.3832	12.2879	12.2009	14.2746	10.8469	12.9548	14.139	11.6211	12.196	10.8629	14.0565
119	7.28659	10.8995	12.2434	11.9246	11.731	10.6427	11.9257	10.9007	12.2113	11.761	8.82076	10.3763	9.09998	10.3739	12.0134	13.4383	7.55117	10.3721	10.3891	13.3599
120	16.5343	13.0922	31.0762	17.062	23.4891	11.9628	13.0567	13.0935	30.9949	16.8279	26.2868	18.7449	16.5366	18.756	19.6773	14.0217	15.5752	18.7374	18.7836	13.9399
121	10.2617	12.7762	15.2154	25.3306	21.3491	17.5573	24.9765	12.7775	15.1756	24.9831	6.48105	9.90327	9.98654	17.5632	15.7131	14.5071	9.85243	9.89931	17.5891	14.4225
122	35.0888	30.2812	27.5017	27.7264	19.7737	15.3961	20.5464	30.2843	27.4297	27.346	22.2916	25.1282	25.7652	12.8677	22.1634	17.5207	12.2512	25.1181	12.8866	17.4185
123	12.0121	13.1419	14.0456	14.5734	15.6161	13.734	18.8781	13.1433	14.0088	14.3734	13.7178	8.85338	10.5017	14.2793	15.2499	14.1752	15.5473	8.84984	14.3003	14.0925
124	1.1191	2.90841	2.42165	3.97357	1.6673	3.70927	3.59642	2.90871	2.41531	3.91905	1.52478	8.40419	5.64995	5.12647	12.8629	3.29533	8.74838	8.40082	5.13402	3.2761
125	11.2522	5.32768	16.8565	10.5299	12.3991	11.0867	10.8983	5.32823	16.8124	10.3855	18.3753	8.77084	8.31447	7.2617	11.3713	8.11225	10.5714	8.76733	7.2724	8.06492
126	6.03832	6.24754	1.0528	8.5356	3.50226	8.27485	2.16968	6.24818	1.05005	8.41848	5.91933	11.9525	39.9725	7.69003	7.5585	8.82768	21.7383	11.9477	7.70136	8.77618
127	2.28822	28.5494	31.4737	20.6244	31.9235	29.0296	27.1862	28.5523	31.3913	20.3414	30.0313	28.7627	28.3427	32.0142	31.9391	31.8639	29.8446	28.7512	32.0614	31.678
128	13.8728	18.6045	20.1978	17.9959	19.0255	14.1361	20.7058	18.6065	20.1449	17.749	17.0202	14.0281	23.2473	17.4042	27.1938	19.0596	18.9031	14.0225	17.4299	18.9484
129	4.84833	6.48236	6.86248	7.35372	6.72706	5.47984	7.54331	6.48303	6.84451	7.25282	5.82121	4.53186	6.58673	7.62515	6.52675	5.7553	6.34185	4.53005	7.63638	5.72173
130	8.49487	1.01153	5.07516	4.10962	4.16119	3.62383	4.56763	1.01163	5.06187	4.05323	5.66151	3.29423	3.31183	3.29627	3.10361	3.80514	2.59891	3.29291	3.30112	3.78294
131	30.2459	27.5665	30.7257	21.3103	36.0809	24.9326	29.8946	27.5694	30.6452	21.0179	23.0898	20.0131	12.5934	18.7664	14.0521	27.3884	15.2951	20.0051	18.794	27.2286
132	0.576065	1.90668	1.20727	1.86058	2.34243	4.32455	20.7502	1.90688	1.20411	1.83505	21.244	45.5715	20.9216	49.4361	71.6674	13.6849	30.4819	45.5532	49.509	13.605
133	25.4833	24.1173	30.9091	30.7107	27.6376	23.1065	38.4982	24.1198	30.8282	30.2893	25.2712	27.3698	23.2621	28.3153	29.3823	33.6307	24.101	27.3588	28.357	33.4345
134	4.44715	3.73246	7.24928	3.34266	7.03108	6.8611	8.58662	3.73285	7.23029	3.2968	6.15141	5.34029	5.97631	0.212853	5.14087	5.99539	12.6176	5.33815	0.213167	5.96042
135	11.126	13.1812	18.7217	0.0829945	14.1636	10.8044	16.2994	13.1826	18.6726	0.0818558	16.8681	28.4894	31.482	38.0194	41.146	12.9393	44.0025	28.478	38.0754	12.8638
136	42.2935	39.8579	71.6353	24.6859	43.8795	33.713	62.8066	39.862	71.4477	24.3472	48.236	47.3196	43.2321	22.4489	18.7264	47.8125	43.66	47.3006	22.482	47.5336
137	4.87626	6.13138	3.54374	8.7096	10.7011	20.8504	3.52449	6.13202	3.53445	8.59009	16.9874	27.4054	18.7538	40.1256	17.6949	21.8516	23.5613	27.3945	40.1847	21.7241
138	15.3393	19.2188	13.5735	17.109	1.83055	11.8404	24.2536	19.2208	13.538	16.8742	7.79622	5.1847	0.337592	0.0485406	0.24205	8.07978	7.79432	5.18263	0.0486121	8.03265
139	6.86561	6.93041	8.22378	16.2171	5.84271	5.92142	10.9348	6.93113	8.20224	15.9946	7.46708	8.37161	7.64751	6.0247	9.28456	6.16084	7.05959	8.36826	6.03358	6.1249
140	27.4453	29.2586	32.0367	29.2782	25.0948	22.5996	27.8092	29.2617	31.9528	28.8764	33.2095	27.6138	31.3793	25.9278	37.7814	26.7431	24.02	27.6027	25.966	26.5871
141	41.1679	42.003	60.2922	34.0957	43.4454	32.7694	51.7392	42.0074	60.1343	33.6279	44.4569	46.9581	46.7531	32.4678	30.2918	46.4544	44.471	46.9393	32.5156	46.1834
142	12.9882	25.5791	29.8698	26.9415	23.4988	15.6921	19.0275	25.5817	29.7916	26.5718	15.044	21.5319	22.8436	19.9133	18.6163	25.7242	18.6953	21.5233	19.9426	25.5742
143	13.9026	18.2933	21.0005	25.1173	18.973	21.3568	19.6846	18.2952	20.9455	24.7727	14.2739	26.0669	10.6893	12.3446	5.93041	25.0134	21.5922	26.0565	12.3628	24.8675
144	25.1311	19.5428	15.0693	22.2335	25.7918	21.2738	11.022	19.5449	15.0299	21.9284	20.1013	15.2052	27.5544	29.556	34.3846	21.4309	18.5997	15.1991	29.5996	21.3059
145	24.0475	24.8746	31.2773	20.8763	23.9676	21.1387	30.3873	24.8772	31.1954	20.5899	20.4749	24.4328	23.3077	19.6875	15.0257	24.8224	26.9615	24.4231	19.7165	24.6776
146	4.20167	29.9334	29.6089	35.5243	29.7693	22.8657	30.7622	29.9366	29.5313	35.0369	34.9538	31.3278	21.7835	29.3618	26.2337	34.0605	26.5822	31.3153	29.4051	33.8618
147	8.41445	9.63753	8.25971	6.92828	6.30279	5.36668	6.03613	9.63853	8.23808	6.83322	9.14105	6.85819	5.49969	5.75693	6.05678	6.33001	3.41509	6.85545	5.76542	6.29308
148	8.68515	17.2839	15.1242	18.0396	17.3657	15.3221	13.7875	17.2857	15.0846	17.792	14.0013	11.274	5.53137	8.02747	2.24101	12.5836	3.33638	11.2695	8.0393	12.5102
149	12.1124	14.5522	15.4648	11.9974	17.0802	10.3569	15.7326	14.5537	15.4243	11.8328	13.0764	14.2641	11.8642	11.6321	14.4402	12.7951	13.5304	14.2584	11.6492	12.7205
150	1.77415	1.0032	1.16238	1.41678	0.984365	1.45648	1.48667	1.0033	1.15933	1.39734	2.14124	1.06201	0.804542	0.959872	1.18784	20.53	0.827013	1.06159	0.961286	20.4103
151	23.9198	28.4244	31.3405	28.7333	25.2271	23.8893	28.2406	28.4273	31.2584	28.3391	30.49	27.2358	31.319	24.9146	38.7475	27.2979	23.5744	27.2249	24.9513	27.1387
152	7.56046	7.35693	7.43998	25.1008	10.524	10.7183	15.5099	7.35769	7.4205	24.7564	8.4974	11.8783	15.3858	11.538	11.9675	0.0279633	14.7554	11.8736	11.555	0.0278002
153	1.74043	1.26319	1.34275	1.10682	0.950588	1.26515	1.07639	1.26332	1.33923	1.09163	2.5093	0.979228	1.15836	1.22232	1.34485	19.6669	0.924637	0.978836	1.22412	19.5522
154	10.7074	9.37511	13.0863	15.6648	11.7839	14.9158	12.6828	9.37608	13.052	15.4499	10.2339	10.1354	12.3078	13.8701	0.73037	11.7244	11.9449	10.1313	13.8905	11.656
155	10.2427	7.11703	15.6402	6.63966	7.42379	11.5945	5.06577	7.11777	15.5992	6.54856	19.9629	5.4762	4.89159	7.77411	8.48865	6.39269	19.0248	5.47401	7.78556	6.35539
156	17.0798	18.9942	26.1806	22.9923	23.4407	26.1318	22.129	18.9962	26.112	22.6768	26.2866	21.3981	30.6846	19.9462	26.5399	23.6926	22.0389	21.3895	19.9756	23.5544
157	15.2802	8.61007	2.82911	9.52151	9.31084	9.43638	3.5015	8.61096	2.8217	9.39086	4.55204	3.12764	3.0026	7.7835	7.27466	2.41829	1.64082	3.12639	7.79497	2.40418
158	13.357	11.4937	10.1557	9.97745	13.3596	13.5073	7.99647	11.4949	10.1291	9.84055	13.8284	11.221	17.645	9.49215	8.47114	10.7657	11.4507	11.2165	9.50613	10.7029
159	11.9331	8.75583	2.85966	9.39083	15.0331	29.2849	3.58623	8.75674	2.85217	9.26198	9.91467	22.0072	18.1903	13.8197	4.84049	23.5843	19.4514	21.9984	13.8401	23.4467
160	13.7412	5.24906	4.92383	5.51191	4.71079	6.19886	5.00741	5.24961	4.91094	5.43628	6.73178	4.85212	4.21576	4.60522	4.94895	5.19983	4.93681	4.85018	4.61201	5.1695
161	13.9466	13.5156	15.89	13.8254	14.9732	12.9754	17.0513	13.517	15.8483	13.6357	9.48447	8.37452	15.6004	13.6004	15.473	12.8376	14.0924	8.37117	13.6205	12.7627
162	7.07794	8.23133	10.0949	9.29805	8.35065	7.65848	8.65088	8.23218	10.0685	9.17047	8.08097	7.36623	7.94233	7.42723	8.04807	8.41075	6.68081	7.36329	7.43818	8.36169
163	10.8968	16.2145	21.4742	21.1073	16.4232	16.4084	15.9635	16.2162	21.418	20.8177	15.8112	15.4669	16.7698	16.5858	15.6185	18.3331	17.365	15.4607	16.6103	18.2261
164	19.6137	15.8691	10.0796	20.4556	16.1414	13.7673	12.4562	15.8707	10.0532	20.1749	6.51407	10.2958	9.59157	14.289	11.1096	7.45677	14.8875	10.2917	14.31	7.41327
165	5.19061	5.98476	7.25979	7.02505	5.79549	5.56083	6.58586	5.98538	7.24078	6.92866	5.68788	5.39582	5.6293	5.62359	6.10574	6.3477	4.93787	5.39366	5.63187	6.31067
166	6.32389	19.6504	12.3319	17.6892	17.8195	13.5601	9.85673	19.6524	12.2996	17.4465	12.6336	10.5957	6.36766	6.86553	4.177	10.8223	13.6357	10.5914	6.87564	10.7592
167	41.3542	16.0367	24.2032	37.6531	29.8772	29.5122	19.8303	16.0383	24.1398	37.1364	0.990211	16.4998	1.06242	28.3539	34.6694	29.1658	23.3569	16.4932	1.21158	28.9957
168	7.09428	15.3312	11.9375	14.8657	10.7685	9.87655	10.3929	15.3328	11.9062	14.6618	17.3973	12.5022	10.3817	11.3366	10.1683	10.8489	9.32882	12.4972	11.3533	10.7856
169	26.7714	28.2433	23.4677	26.7802	27.0966	25.0213	21.9947	28.2462	23.4062	26.4127	30.8975	29.9187	14.2433	22.7535	18.5999	21.2005	16.517	29.9067	22.787	21.0768
170	17.739	17.1869	19.1154	21.8256	13.5605	17.8783	16.0183	17.1887	19.0653	21.5262	26.0134	18.9763	14.7339	14.929	19.6993	16.2442	13.0678	18.9687	14.951	16.1494
171	4.04372	4.90317	6.40404	5.53804	4.59374	4.4406	4.98125	4.90367	6.38727	5.46206	4.70512	4.56589	5.19155	4.72312	5.33146	4.98826	4.58577	4.56406	4.73008	4.95916
172	0.0578378	5.83019	6.83955	8.80055	5.51536	5.28153	7.21273	5.8308	6.82164	8.6798	6.28818	4.0639	7.54396	6.16191	7.15711	6.36481	6.78764	4.06227	6.17099	6.32768
173	3.43782	3.7222	12.4674	5.10182	4.59922	4.80815	4.96877	3.72259	12.4348	5.03182	8.71051	5.51792	5.04981	8.23222	5.24288	4.36366	6.56378	5.51571	8.24435	4.3382
174	17.8831	14.3246	7.96477	18.3316	16.6212	13.939	10.8138	14.3261	7.94391	18.0801	8.99818	8.47145	12.9443	11.4222	9.33513	7.64931	12.4936	8.46806	11.4391	7.60468
175	17.0064	1.15293	0.0513271	22.8865	20.0465	25.3948	21.9755	1.15305	26.241	22.5724	25.4599	0.731605	30.0767	20.518	25.6007	22.7531	22.175	0.731312	20.5482	22.6204
176	10.5976	23.5854	30.1758	16.8517	18.2137	19.2154	27.6537	23.5879	30.0968	16.6205	10.2966	11.2486	17.6581	6.86989	6.08718	13.625	6.42893	11.2441	6.88001	13.5455
177	14.7639	16.4795	6.00718	30.2368	15.256	22.5698	27.3669	16.4812	5.99144	29.8219	31.9065	49.9578	11.6959	64.6481	6.67681	47.2421	35.1024	49.9378	64.7433	46.9665
178	3.30862	4.02305	0.304911	0.890905	6.97029	13.9217	0.310233	4.02347	0.304113	0.878681	11.4423	17.8568	12.4022	26.2312	12.0588	14.8501	15.4779	17.8496	26.2699	14.7634
179	5.75288	5.1416	7.16024	10.1202	8.85639	14.9996	7.97866	5.14213	7.14149	9.98131	12.2855	9.92377	21.0527	16.0171	21.6281	9.51765	16.4183	9.9198	16.0407	9.46213
180	23.4377	17.9183	4.64921	20.702	31.376	20.8766	8.04771	17.9201	4.63703	20.4179	18.3498	38.3714	19.2682	18.9906	21.7863	32.7808	5.86178	38.356	19.0186	32.5896
181	6.13718	1.84289	5.25242	5.39381	6.88989	4.44411	5.1768	1.84308	5.23866	5.31981	6.49145	2.79089	3.35937	2.11428	5.86277	4.47878	3.224	2.78978	2.1174	4.45265
182	15.48	15.6128	15.886	20.8511	14.7056	13.9372	18.2449	15.6144	15.8444	20.565	16.7729	21.2617	13.0233	16.4669	18.6492	18.561	14.4424	21.2532	16.4912	18.4527
183	0.455335	19.0423	19.3983	20.3834	18.1214	14.8008	16.2634	19.0443	19.3475	20.1038	11.5526	11.3857	15.0836	6.55646	3.94649	14.2412	14.5584	11.3812	6.56612	14.1581
184	4.82192	8.95418	11.0135	7.59029	10.4529	6.30007	12.0566	8.95511	10.9846	7.48615	6.40765	7.48423	9.56446	6.58964	5.29222	7.11328	7.34232	7.48124	6.59935	7.07178
185	15.5859	16.4398	10.9135	20.5682	22.6188	20.552	25.949	16.4415	10.8849	20.286	19.1739	17.7953	24.9012	17.2112	22.1965	19.1982	23.0539	17.7882	17.2366	19.0862
186	14.7936	9.34413	6.79589	5.78655	9.33561	7.55135	4.28909	9.3451	6.7781	5.70716	11.2661	6.76506	9.88371	5.49646	7.90987	6.26882	5.77629	6.76236	5.50456	6.23225
187	20.297	18.4059	25.9035	19.4283	29.8741	34.3179	22.4018	18.4078	25.8357	19.1617	24.831	33.3666	57.7833	32.6327	23.3631	27.2452	37.7868	33.3533	32.6808	27.0862
188	1.30474	1.61562	0.549275	1.40824	1.46279	4.10371	0.689451	1.61578	0.547837	1.38892	14.3572	20.1776	22.9151	26.4903	21.6259	7.28074	20.4442	20.1695	26.5293	7.23827
189	16.432	17.2363	19.6701	20.1324	19.0267	17.6297	18.2851	17.2381	19.6186	19.8562	17.6037	17.509	16.8635	19.2544	19.0381	19.894	20.0731	17.502	19.2827	19.778
190	1.89208	2.24159	5.73881	4.67427	2.40865	2.28598	2.77186	2.24182	5.72378	4.61014	6.21968	4.00488	3.15267	3.64447	2.71196	3.8086	3.33986	4.00328	3.64984	3.78638
191	12.1967	15.1655	18.2425	15.447	17.443	10.3988	15.2561	15.167	18.1948	15.2351	13.1354	13.3388	21.2085	12.2179	4.01898	13.9144	13.7888	13.3334	12.2359	13.8332
192	14.5944	17.3203	16.9839	14.6887	16.7893	11.8382	16.5376	17.3221	16.9394	14.4872	10.8592	13.3443	17.7518	14.4551	17.4386	17.5213	16.091	13.3389	14.4764	17.4191
193	4.17995	5.18269	6.21108	6.02378	5.12422	4.48232	5.97251	5.18322	6.19482	5.94113	4.7216	3.79232	5.73925	5.47394	5.21799	4.75174	5.49476	3.7908	5.48201	4.72402
194	7.4746	13.0005	13.4087	14.1911	9.08384	9.01534	10.9501	13.0018	13.3736	13.9964	13.0965	11.8149	8.31822	10.5622	9.20057	11.0864	7.65597	11.8102	10.5778	11.0217
195	3.66302	5.45816	5.53949	5.43291	7.23774	4.77655	6.8339	5.45873	5.52498	5.35836	3.77126	6.92676	8.71978	5.89541	4.94693	6.47178	6.87311	6.92399	5.9041	6.43403
196	3.16567	1.79747	3.11484	2.28916	1.36647	2.28464	2.27595	1.79766	3.10669	2.25775	3.92453	1.20752	1.32468	1.4295	1.9007	24.0117	1.40632	1.20704	1.4316	23.8717
197	8.75501	7.88157	1.16308	10.0318	10.4919	9.67804	2.27876	7.88239	1.16003	9.89415	7.341	11.4107	5.37866	6.05525	4.41434	7.94952	16.6592	11.4061	6.06417	7.90315
198	8.31224	8.81517	9.26044	8.90775	8.00967	6.54177	5.67816	8.81608	9.23619	8.78553	8.35861	12.8975	12.3027	7.93027	6.34892	8.72333	9.68105	12.8923	7.94195	8.67245
199	4.73702	6.61893	7.28127	7.52599	7.04159	6.43505	7.26599	6.61961	7.2622	7.42272	5.12163	5.69654	5.57292	6.41529	7.57077	8.08038	4.54085	5.69426	6.42474	8.03325
200	12.8969	9.84067	6.86273	15.4941	12.4056	11.0367	9.89193	9.84169	6.84476	15.2815	6.72795	5.78187	4.43412	7.24887	8.17967	4.00778	4.65865	5.77956	7.25955	3.9844
201	3.37733	4.26308	3.47381	7.72645	6.62582	12.4165	0.121747	4.26353	3.46471	7.62043	10.4976	15.8363	12.2364	25.8738	10.7342	13.426	14.328	15.83	25.9119	13.3477
202	2.44202	1.47833	1.58944	1.92503	1.15554	1.87509	1.70936	1.47848	1.58528	1.89862	3.0326	1.48794	1.09713	1.24071	1.54322	26.0052	1.0524	1.48734	1.24254	25.8535
203	2.36075	0.673104	0.445235	3.82112	0.93823	2.85221	3.45844	0.673174	0.444069	3.76869	0.569741	0.718016	39.6287	5.67199	1.34086	2.78893	9.04862	0.717728	5.68035	2.77266
204	18.8219	19.3955	17.0862	20.4316	20.1987	20.2456	17.612	19.3975	17.0415	20.1513	18.6208	13.5143	16.9501	16.351	19.5981	19.1349	19.8438	13.5089	16.3751	19.0232
205	9.21286	6.73701	5.7912	5.2512	8.22594	6.94904	4.05654	6.73771	5.77603	5.17915	8.34621	7.49066	9.20329	5.58041	4.33625	5.78504	5.97141	7.48767	5.58863	5.75129
206	22.3479	16.8263	9.93003	20.3706	17.8532	18.9328	12.1752	16.828	9.90403	20.0911	25.5926	15.4381	13.1506	13.3401	12.5099	12.5701	8.22065	15.4319	13.3597	12.4967
207	10.4595	11.9589	8.14244	10.1591	15.4031	11.8692	12.4886	11.9601	8.12111	10.0197	4.14516	6.06702	5.69252	10.4061	9.45855	7.81668	10.8055	6.06459	10.4214	7.77108
208	4.04077	3.26929	4.31382	6.24362	6.23341	11.1987	5.43188	3.26962	4.30252	6.15796	9.12006	5.99331	13.3065	12.4681	17.7525	6.99766	11.8173	5.99091	12.4865	6.95684
209	0.144431	0.231066	0.371825	0.157173	0.243299	0.210041	0.373001	0.23109	0.370851	0.155016	0.580624	0.32676	37.4392	7.284	1.63342	4.20298	14.1489	0.326629	7.29473	4.17846
210	8.302	8.80294	9.26823	18.3986	15.0009	12.9565	8.70604	8.80386	9.24395	18.1461	6.37979	4.48657	9.17764	7.95165	8.54682	6.96179	8.85809	4.48478	7.96336	6.92118
211	15.0911	9.40994	8.65187	8.4256	7.72049	7.02168	4.40637	9.41092	8.62921	8.30999	11.8542	7.53665	6.31973	7.87911	7.08924	7.46359	6.24014	7.53364	7.89072	7.42005
212	20.674	19.0163	20.4891	18.8694	19.8834	8.29327	15.6618	19.0183	20.4355	18.6105	11.8427	8.88537	14.9065	11.7433	12.8227	11.9664	4.29593	8.88181	11.7606	11.8966
213	7.58534	9.63057	9.52316	9.93574	11.1034	9.10476	13.486	9.63157	9.49821	9.79941	9.18156	6.07296	6.8966	9.65503	10.6598	9.99983	11.0332	6.07053	9.66925	9.9415
214	12.335	14.9676	12.9728	20.9767	18.628	19.0044	15.413	14.9691	12.9388	20.6889	15.8504	12.8244	16.3236	16.2229	22.5566	18.8519	14.6221	12.8193	16.2468	18.7419
215	12.6909	16.0228	17.0806	10.9632	19.6089	8.16781	10.5824	16.0245	17.0359	10.8127	8.01302	9.91485	7.08776	10.1623	5.97445	14.2558	9.52048	9.91088	10.1773	14.1727
216	18.2381	19.86	20.4361	23.9574	19.6172	18.7963	19.5536	19.8621	20.3826	23.6286	19.2399	22.8046	21.2566	17.7724	21.3669	21.3282	15.7063	22.7955	17.7986	21.2038
217	18.8608	19.0641	19.3964	17.2076	15.4269	14.0473	17.1112	19.0661	19.3456	16.9715	21.0415	17.0066	19.4422	14.6502	13.6259	15.9815	18.6986	16.9998	14.6717	15.8883
218	6.64607	14.4472	10.7546	18.6385	14.6278	11.6121	9.18185	14.4487	10.7264	18.3828	7.40294	6.91597	8.18512	9.1775	9.19736	6.53143	10.2787	6.9132	9.19102	6.49333
219	16.0506	11.0358	7.79097	17.1001	11.976	10.5514	9.04811	11.037	7.77057	16.8655	5.94005	6.14151	6.3731	7.77866	8.38109	1.89107	4.33965	6.13905	7.79012	1.88004
220	7.63956	5.24275	5.05161	6.22173	5.97261	9.66497	5.2311	5.24329	5.03838	6.13636	14.0863	5.98505	17.3535	11.1192	15.392	5.49669	10.0482	5.98266	11.1356	5.46462
221	17.824	28.7061	34.8478	34.6669	31.4751	25.6409	26.9516	28.7091	34.7565	34.1912	22.6537	40.1428	23.5462	47.1411	26.816	40.3581	9.78787	40.1267	47.2106	40.1226
222	10.2092	12.3997	20.4839	13.9156	17.1509	18.0178	18.5818	12.401	20.4302	13.7247	16.2181	12.3198	19.6806	13.3359	19.0824	17.5122	17.9837	12.3149	13.3555	17.41
223	5.78997	5.9557	7.0152	5.40897	7.62137	6.52397	5.45505	5.95632	6.99683	5.33475	7.97617	15.7162	7.76901	13.1009	11.3289	9.89106	10.4724	15.71	13.1202	9.83336
224	9.51882	9.88359	10.4567	7.95419	6.12264	7.83753	12.9083	9.88462	10.4293	7.84505	10.6037	14.152	17.908	8.91299	15.7948	8.43037	12.5793	14.1464	8.92613	8.38119
225	11.1946	9.80494	13.6006	10.7447	11.2507	8.82957	12.2664	9.80596	13.565	10.5973	11.3101	14.5765	16.4165	15.2572	12.3689	10.315	11.6564	14.5706	15.2797	10.2548
226	3.00399	3.81813	2.42877	5.1233	6.3141	12.1978	2.29628	3.81853	2.42241	5.053	9.94202	15.4599	11.0965	22.4943	10.4608	13.0456	13.1229	15.4537	22.5275	12.9695
227	12.7493	14.7675	11.0178	12.9531	13.3331	10.5687	15.1847	14.769	10.989	12.7753	15.6809	20.9528	20.5702	14.0773	9.77546	18.9801	13.9851	20.9444	14.098	18.8694
228	7.97677	7.9542	7.35852	6.34268	7.81033	5.39743	7.42638	7.95503	7.33924	6.25565	8.36269	8.60794	34.0278	4.57874	1.75878	2.64154	7.71805	8.60449	4.58548	2.62613
229	8.42653	9.7736	10.191	10.8038	11.193	10.6369	12.9856	9.77461	10.1643	10.6555	7.41971	9.10585	9.34604	8.74051	11.0812	11.3618	7.5144	9.10221	8.75338	11.2956
230	16.0568	15.3493	17.1133	18.6207	17.6122	16.1948	17.3537	15.3508	17.0684	18.3652	16.4436	16.0695	15.7392	16.9599	18.2717	17.4203	15.7682	16.063	16.9849	17.3186
231	6.7076	11.8134	11.3882	12.2853	13.6699	11.4607	10.4466	11.8146	11.3583	12.1167	9.16769	16.7253	10.1017	14.8105	11.7931	13.9567	13.4047	16.7186	14.8324	13.8753
232	3.36581	13.5245	12.4038	17.5713	14.5709	12.1066	17.0451	13.5259	12.3713	17.3302	10.9142	12.7374	12.3269	10.4461	12.6776	14.585	9.29411	12.7323	10.4615	14.4999
233	10.9456	11.275	12.4384	12.4831	14.6301	15.4826	17.2896	11.2762	12.4059	12.3118	8.97619	10.0731	10.3841	13.7093	12.6865	17.9589	19.2384	10.0691	13.7295	17.8542
234	18.7249	24.5173	13.9246	17.7723	29.2911	5.96497	13.0389	24.5198	13.8881	17.5284	18.109	23.1545	11.4713	25.2612	8.7804	25.3232	13.4468	23.1452	25.2984	25.1755
235	21.5715	24.7064	22.5669	21.2485	19.8293	8.2403	17.1705	24.7089	22.5078	20.9569	10.3198	8.79574	16.6464	4.74739	3.14127	11.1181	16.0668	8.79222	4.75438	11.0533
236	5.6093	5.72133	7.94256	5.93543	6.223	4.91609	5.57155	5.72192	7.92176	5.85399	5.21142	4.69606	6.12194	4.17416	6.59905	6.9384	4.46119	4.69418	4.18031	6.89792
237	7.04952	13.4176	11.8622	13.3981	12.6474	8.5171	15.9353	13.419	11.8311	13.2142	11.6044	8.5929	12.95	12.6382	14.2899	15.9928	16.2866	8.58947	12.6568	15.8995
238	11.9282	13.4865	12.6559	12.4028	13.8714	8.21654	13.39	13.4879	12.6227	12.2326	9.22891	4.37077	4.58991	5.27343	4.02964	8.35192	5.27165	4.36902	5.2812	8.3032
239	16.0566	11.3929	12.4654	8.14381	8.95557	9.24041	7.77544	11.394	12.4327	8.03207	20.5611	10.334	11.8554	6.83724	8.94308	7.83184	6.66452	10.3298	6.84732	7.78615
240	15.034	10.3041	11.0766	9.04744	13.5195	6.59354	9.12851	10.3051	11.0476	8.92331	18.4001	17.0408	10.2981	20.9007	15.9309	12.5134	12.2134	17.034	20.9315	12.4404
241	9.84179	14.3438	14.9676	16.8592	17.3794	15.796	14.418	14.3453	14.9284	16.6279	15.7718	14.5913	12.8394	16.8569	16.4736	16.667	15.8278	14.5854	16.8817	16.5698
242	18.2425	16.3471	15.5294	19.6065	16.3703	20.6481	17.457	16.3488	15.4888	19.3375	17.4291	16.6352	15.6621	19.77	20.729	20.2894	19.1195	16.6286	19.7991	20.1711
243	0.624331	0.442646	0.227976	6.81482	0.593825	2.60197	6.168	0.442692	0.227379	6.72132	4.28651	10.0115	5.67783	31.4953	6.03471	1.53119	9.87503	10.0075	31.5417	1.52225
244	3.79775	5.34929	6.44864	5.18875	5.61174	4.83964	6.86571	5.34985	6.43175	5.11755	3.74855	3.15053	4.84521	4.90974	4.63587	4.90522	4.33203	3.14927	4.91697	4.87661
245	6.79254	7.02828	8.44221	12.5199	10.6439	15.8187	9.80958	7.02901	8.4201	12.3481	12.6703	7.97707	28.5894	17.0752	25.6813	9.49736	16.4257	7.97388	17.1004	9.44195
246	1.96462	3.15287	3.03595	3.30341	3.30918	3.01429	3.24866	3.1532	3.028	3.25808	2.49446	2.74782	2.18795	2.90671	3.44388	3.93901	1.76693	2.74672	2.91099	3.91603
247	18.0684	16.971	15.5945	19.5934	17.0882	20.7359	18.2373	16.9728	15.5537	19.3246	18.0999	17.1349	15.9915	19.9315	21.3019	21.0108	18.932	17.128	19.9608	20.8882
248	19.7249	12.3441	13.6976	15.8701	10.7215	9.90625	12.3383	12.3454	13.6617	15.6523	18.3376	17.2859	9.95511	11.0555	12.4737	12.7235	9.5869	17.279	11.0718	12.6493
249	8.64065	13.0305	11.4936	10.0167	20.6903	15.0944	11.4976	13.0319	11.4635	9.87924	5.67329	12.4415	19.8023	15.2868	2.455	16.6107	10.5785	12.4365	15.3094	16.5138
250	21.5034	20.8358	22.193	21.3477	21.9903	11.6628	12.0258	20.838	22.1348	21.0548	22.3827	23.8221	21.3976	25.729	21.4809	24.5947	15.8896	23.8126	25.7669	24.4513
251	16.3772	16.4002	13.4381	23.3983	19.4651	20.1509	19.3172	16.4019	13.4029	23.0772	17.7378	19.6772	16.9023	18.158	24.5989	20.4957	15.5901	19.6693	18.1847	20.3761
252	5.23854	3.07791	6.25048	2.96608	3.63428	5.46232	2.55423	3.07823	6.23411	2.92538	9.31067	1.79031	1.92462	1.9452	2.58014	2.84717	9.47644	1.7896	1.94807	2.83057
253	11.3071	13.1631	13.0167	15.969	14.3835	13.5251	12.7857	13.1645	12.9826	15.7499	12.3921	11.3303	13.884	11.8195	14.2993	14.3234	15.1571	11.3258	11.8369	14.2398
254	4.94356	3.98393	3.22939	6.99034	6.68589	13.582	5.81088	3.98434	3.22093	6.89443	5.95879	5.23013	11.6985	7.5295	8.0557	5.11603	6.92334	5.22804	7.5406	5.08619
255	3.8182	6.52759	5.71124	3.40612	7.01406	5.36386	8.07175	6.52826	5.69628	3.35938	6.5129	11.0634	9.1807	21.4898	20.6656	7.64069	13.8656	11.059	21.5214	7.59612
256	6.57372	5.59118	10.8333	26.522	7.73634	8.34812	9.43166	5.59176	10.8049	26.1581	5.39085	9.60621	9.0751	7.72008	10.1092	12.3876	6.20222	9.60237	7.73145	12.3153
257	2.17744	4.42958	5.4966	4.98007	7.01654	6.53828	5.80699	4.43004	5.4822	4.91174	3.58138	3.63613	1.81614	2.84884	2.62404	3.7672	3.00919	3.63468	2.85304	3.74522
258	5.17863	7.21032	12.363	5.56837	8.69926	8.77057	9.69515	7.21107	12.3306	5.49196	11.4283	8.00948	12.2515	7.49129	11.3236	9.73311	10.9024	8.00628	7.50232	9.67633
259	14.8572	8.80403	5.15814	5.17896	6.363	6.05749	4.53926	8.80495	5.14463	5.1079	12.6638	5.96008	4.345	7.23494	9.10167	4.08016	5.87168	5.95769	7.2456	4.05636
260	18.0625	40.7461	34.4328	31.9214	26.6436	21.8228	26.2302	40.7503	34.3427	31.4834	40.4513	33.0943	20.316	24.1659	25.8893	23.5068	29.0486	33.081	24.2015	23.3697
261	12.3118	11.5618	10.3399	9.35622	7.97756	5.1259	6.50017	11.563	10.3129	0.509908	5.155	4.1208	2.47115	1.99456	1.09568	4.2596	1.74454	4.11916	1.99749	4.23475
262	15.2007	14.6171	13.1115	12.3666	11.0678	8.47082	12.271	14.6186	13.0771	12.1969	12.1755	12.6126	13.3633	11.1293	11.585	11.2845	13.471	12.6075	11.1457	11.2186
263	16.3102	16.991	14.668	18.6644	15.3013	14.7648	14.7435	16.9928	14.6296	18.4083	16.5624	18.912	15.0072	13.5605	16.5338	16.8033	11.0717	18.9044	13.5804	16.7053
264	4.20131	4.02535	6.44369	5.98549	5.42632	13.46	7.32127	4.02577	6.42681	5.90336	4.66486	4.76847	13.7176	6.01812	5.96847	5.14031	7.03922	4.76656	6.02698	5.11032
265	9.8555	10.9243	10.4744	13.3307	15.6703	14.4333	13.7444	10.9254	10.447	13.1478	10.5368	11.8406	9.54789	14.514	14.5431	15.0752	11.5903	11.8358	14.5354	14.9872
266	3.91207	8.10277	9.15986	6.21119	5.1174	2.09758	13.8307	8.10361	9.13587	6.12596	5.69999	4.26083	2.69665	0.0244997	2.60079	8.12024	8.99206	4.25912	0.0245357	8.07287
267	12.8205	12.151	12.2188	15.3422	15.9687	13.7562	10.8801	12.1523	12.1868	15.1317	11.8665	9.14618	17.4048	16.186	19.0244	13.9947	13.8493	9.14252	16.2098	13.9131
268	9.21745	11.4622	12.1456	11.3279	12.0482	11.5819	11.6404	11.4634	12.1138	11.1725	7.98153	8.12515	8.58851	10.6882	10.7603	10.6459	9.89768	8.1219	10.7039	10.5838
269	12.5823	15.4213	12.1848	12.4228	16.5282	13.144	13.9132	15.4229	12.1529	12.2524	11.1802	10.7579	14.0719	11.8698	7.80329	10.9159	13.5819	10.7536	11.8872	10.8522
270	2.52937	3.3523	3.68237	4.10763	3.96537	3.62368	4.53234	3.35265	3.67272	4.05126	2.72705	0.371486	3.46754	3.7853	4.53594	3.71097	5.32783	0.371337	3.79088	3.68932
271	15.4423	7.25873	10.3098	9.91713	8.66399	7.63889	12.0582	7.25948	10.2828	9.78105	16.6884	14.7598	8.27825	9.63939	9.66458	10.7989	7.437	14.7539	9.65359	10.7359
272	7.85089	6.75544	6.89567	9.1589	3.83375	3.88208	7.5591	6.75614	6.87761	9.03323	11.4811	8.27362	5.66299	9.83811	11.5584	7.99527	10.0868	8.27031	9.85261	7.94863
273	6.68493	13.5862	16.383	8.58427	10.3163	11.738	17.2908	13.5876	16.3401	8.46648	6.1843	6.04181	8.19774	4.45687	3.42125	8.24844	4.59445	6.03939	4.46343	8.20032
274	3.45484	5.56157	6.11132	5.89665	5.78189	5.15719	5.89372	5.56214	6.09531	5.81574	4.55033	5.17237	4.82622	5.10397	6.16058	6.87358	3.92915	5.1703	5.11149	6.83348
275	11.9289	15.8844	3.89739	2.61018	15.6763	4.72955	11.0492	15.8861	3.88718	2.57437	4.53421	4.77165	6.52269	5.13857	5.61087	7.94223	6.29558	4.76974	5.14614	7.8959
276	10.0671	11.3012	7.69832	12.8538	13.9313	13.2203	10.9397	11.3024	7.67816	12.6774	9.53041	9.56829	7.47014	11.7626	11.1486	12.8694	12.0094	9.56446	11.7799	12.7943
277	3.97508	4.31107	4.87126	16.5854	6.58981	3.40683	5.40174	4.31152	4.85851	16.3578	2.67414	4.72219	5.37541	4.84013	7.8987	6.3217	5.92995	4.7203	4.84726	6.28482
278	10.4351	9.48023	4.65016	9.86914	8.96747	6.30951	9.58865	9.48121	4.63798	9.73373	7.88349	5.38044	7.35488	8.04269	6.32672	5.9251	10.048	5.37828	8.05454	5.89053
279	3.49976	4.88606	6.54362	5.32199	5.77491	4.39697	6.53879	4.88657	6.52649	5.24897	4.23245	4.45372	5.68501	4.33333	3.62029	4.37418	5.75157	4.45193	4.33972	4.34866
280	3.29501	3.85221	6.66518	5.33028	3.42796	5.01817	4.0114	3.85261	6.64773	5.25714	4.58798	9.10108	6.60004	10.8032	8.00526	6.88404	9.67653	9.09743	10.8191	6.84388
281	11.587	11.3052	16.0731	12.3372	13.8933	11.732	14.4897	11.3064	16.031	12.1679	11.5984	12.2984	6.00219	9.32597	6.93667	13.7078	7.73607	12.2934	9.33971	13.6279
282	4.15437	3.61254	5.08007	6.15919	2.75955	4.84339	5.73559	3.61292	5.06677	6.07468	3.44978	3.63369	4.1555	3.51472	3.55334	4.17759	4.06317	3.63224	3.5199	4.15322
283	6.9989	5.46319	3.59148	7.62657	8.80251	9.01943	7.50323	5.46376	3.58207	7.52192	7.03697	5.4358	10.166	8.89391	10.1356	7.55125	9.25589	5.43362	8.90702	7.5072
284	7.6291	5.86361	5.50747	6.4202	9.69734	5.99688	3.62437	5.86421	5.49304	6.33211	18.703	25.0143	17.7297	27.0326	28.8352	16.3568	19.2601	25.0043	27.0725	16.2613
285	4.49086	4.03718	4.16473	7.56757	6.03518	9.39522	5.2434	4.0376	4.15382	7.46374	9.03645	7.15569	23.6061	14.2028	23.7685	6.92507	13.1042	7.15283	14.2237	6.88467
286	0.0969405	0.0801461	0.0959153	0.590523	0.187232	6.52369	0.179128	0.0801544	0.0956641	0.582421	1.27369	3.16515	7.36117	13.0627	15.4517	2.85291	6.43274	3.16388	13.082	2.83627
287	4.39096	6.23599	8.69256	5.37562	4.55742	4.93006	7.04554	6.23664	8.6698	5.30186	4.14668	3.53906	5.17439	6.03066	5.96906	5.74061	5.7575	3.53765	6.03954	5.70712
288	4.1843	1.62496	2.3357	2.48547	1.60057	2.59685	2.74176	1.62513	2.32958	2.45137	6.16756	1.18684	1.51813	1.86481	2.08522	17.2434	1.88355	1.18636	1.86756	17.1428
289	8.92508	9.75307	9.09676	16.2146	12.6399	12.4776	11.3547	9.75408	9.07293	15.9921	14.224	11.2946	22.0892	15.979	22.071	13.1517	15.7241	11.2901	16.0026	13.0749
290	6.43765	10.519	9.62208	10.6656	15.3848	8.92055	13.5092	10.5201	9.59688	10.5193	7.04071	14.1516	18.432	11.6885	10.0579	12.7155	12.3257	14.1459	11.7057	12.6413
291	3.43642	1.77256	5.68551	5.03523	3.31117	12.7512	4.94989	1.77275	5.67062	4.96614	3.91362	8.42113	5.4718	5.30375	1.28385	10.5327	5.43392	8.41776	5.31157	10.4713
292	3.46262	5.03173	6.92824	5.01674	5.3311	4.13494	6.55394	5.03225	6.91009	4.94791	4.91893	3.18786	4.72924	4.80618	3.77456	5.5373	5.9799	3.18658	4.81326	5.505
293	11.8453	12.8245	11.7441	18.4788	18.5277	24.8877	14.4315	12.8258	11.7133	18.2253	15.1952	9.09161	23.1383	17.2861	18.3486	12.5476	16.7946	9.08797	17.3116	12.4744
294	3.4698	4.16039	7.79287	5.07197	4.70517	4.38752	8.94502	4.16082	7.77246	5.00238	3.26832	2.13062	1.60437	1.79273	3.37351	3.89286	3.64386	2.12977	1.79537	3.87015
295	8.72015	9.57	6.90019	14.3539	14.3204	12.9041	11.489	9.57099	6.88212	14.1569	3.6312	4.55293	7.60475	10.1521	8.65104	5.71953	3.66756	4.5511	10.1671	5.68617
296	9.23787	8.04433	7.62292	9.98098	9.63152	5.44612	11.989	8.04517	7.60295	9.84404	5.29082	2.19562	2.26836	3.01252	1.456	6.90067	2.89191	2.19474	3.01696	6.86042
297	3.62327	3.82819	5.10368	4.742	3.68676	3.4874	4.13989	3.82859	5.09031	4.67693	3.61072	3.56108	3.62785	2.8207	4.20504	4.03526	3.20547	3.55966	2.82486	4.01172
298	7.06139	13.1006	12.5029	10.9581	9.73922	8.53144	11.8021	13.102	12.4702	10.8078	12.2602	4.69368	10.0776	10.941	11.6612	12.1353	12.5172	4.6918	10.9571	12.0645
299	4.93121	5.8421	1.7746	2.85094	6.27749	5.9578	7.22411	5.84271	1.76995	2.81182	8.91803	12.6246	6.1745	18.946	21.1527	8.17359	8.15452	12.6196	18.9739	8.12591
300	2.48841	2.66284	1.59139	0.809828	1.24202	3.60053	2.04635	2.66312	1.58722	0.798716	3.87789	4.8499	3.12068	2.6836	29.887	2.25102	1.77547	4.84796	2.68755	2.23789
301	8.56629	5.45588	2.3774	6.20099	5.21816	5.77046	2.66986	5.45645	2.37117	6.11591	9.87462	5.91407	4.31376	3.86458	4.35902	4.2516	2.56407	5.9117	3.87027	4.2268
302	7.79909	5.36163	4.721	3.3167	5.63457	5.29543	2.67679	5.36218	4.70863	3.27119	6.48684	4.39111	8.09499	3.4279	2.97126	4.24444	4.15412	4.38935	3.43295	4.21968
303	11.7325	12.433	14.0672	0.104282	10.7286	12.1064	16.3811	12.4343	14.0303	0.102851	14.6402	16.1869	11.1152	12.8024	13.5295	15.417	11.1503	16.1804	12.8212	15.327
304	12.9119	6.92012	5.43013	7.43864	6.57973	5.93793	4.55403	6.92084	5.41591	7.33658	11.7113	8.67849	6.62658	9.41131	11.6952	5.6781	7.22779	8.67502	9.42517	5.64498
305	10.3274	20.1413	8.62346	13.6681	16.1652	3.04198	6.89857	20.1434	8.60088	13.4806	5.45434	5.73996	3.98044	3.35208	6.74948	6.32102	7.57314	5.73766	3.35702	6.28414
306	13.1543	12.3754	12.4512	10.4253	8.31005	9.3842	9.18603	12.3767	12.4186	10.2823	12.2003	10.8939	6.99171	7.80658	8.17762	8.83896	11.7132	10.8896	7.81808	8.7874
307	3.52189	4.37457	5.27362	4.39962	4.71375	4.08177	5.38068	4.37503	5.25981	4.33925	3.57897	2.87761	3.22155	4.06283	4.86895	3.92733	5.04053	2.87646	4.06882	3.90442
308	4.57784	4.40923	5.72682	4.71171	4.51154	4.50858	4.55615	4.40969	5.71182	4.64706	4.2041	4.20909	3.69228	3.82821	4.40094	4.84437	3.53876	4.2074	3.83385	4.81611
309	4.03948	6.29883	8.24383	5.15656	6.34051	5.12217	7.09732	6.29948	8.22224	5.08581	4.7046	3.7055	5.49288	5.47284	5.76208	5.81794	5.71979	3.70401	5.4809	5.784
310	0.452907	6.36136	9.03523	1.22465	6.83546	5.92751	7.86621	6.36202	9.01156	1.20785	9.36949	16.7925	11.5238	23.57	11.0371	9.62992	8.6354	16.7858	23.6047	9.57374
311	7.0509	9.37869	7.06557	15.5567	15.0907	12.0575	13.1756	9.37966	7.04707	15.3433	3.24507	6.48506	7.57162	12.8451	9.41123	8.02518	11.0495	6.48246	12.864	7.97836
312	7.53906	9.52708	12.1986	8.46146	10.9566	8.82623	11.3031	9.52806	12.1666	8.34536	8.45708	8.57726	11.789	8.54037	8.00276	8.5977	11.656	8.57383	8.55295	8.54755
313	11.0392	10.8534	11.4198	12.8087	12.2613	11.3945	11.9879	10.8545	11.3899	12.6329	11.5195	10.777	10.2109	11.4883	12.5133	12.7634	10.9833	10.7727	11.5052	12.6889
314	7.75357	10.9244	11.6314	11.6429	8.17592	7.43934	10.0768	10.9255	11.601	11.4831	10.7816	9.14038	11.5288	9.35486	11.3781	9.53288	8.91042	9.13672	9.36864	9.47727
315	14.7299	12.56	16.3338	9.94712	17.4952	9.03477	13.2175	12.5613	16.291	9.81064	10.6258	14.0528	30.7903	16.8962	22.53	14.422	29.6586	14.0472	16.9211	14.3378
316	1.86047	2.03374	1.95733	3.64559	3.83582	2.30502	2.59393	2.03395	1.9522	3.59556	3.68171	5.18087	5.94127	8.63604	13.7179	4.69622	6.29049	5.1788	8.64877	4.66882
317	5.23607	7.47108	11.878	7.23539	8.70473	7.82583	10.4018	7.47186	11.8469	7.13611	6.5797	6.81562	10.1668	6.94372	6.3242	6.93257	10.2403	6.81289	6.95395	6.89213
318	2.26103	2.69785	2.9565	3.2887	3.43244	3.06304	4.07988	2.69813	2.94875	3.24358	2.52139	1.34197	3.28382	3.24455	4.09719	2.91464	4.82126	1.34144	3.24933	2.89763
319	5.20894	9.26695	6.48963	11.443	6.63104	9.22964	4.03885	9.26791	6.47263	11.2859	6.0334	8.43295	10.2247	9.45292	0.745677	10.4487	9.36271	8.42957	9.46685	10.3878
320	2.68054	5.10624	7.25254	6.97632	5.48679	5.20737	1.69616	5.10677	7.23354	6.8806	6.15256	11.7318	7.18165	19.5176	16.7442	6.93716	9.72468	11.7271	19.5463	6.89669
321	4.90301	10.0747	7.58091	10.6058	10.277	8.92111	10.1381	10.0758	7.56106	10.4603	7.1456	6.29843	2.9267	4.45958	7.02757	7.72191	7.88516	6.29591	4.46615	7.67687
322	1.54298	1.877	1.32535	2.59714	3.39291	5.8101	1.15326	1.87719	1.32188	2.5615	5.64197	7.9884	5.43235	13.5683	11.1212	6.95334	7.15802	7.98521	13.5883	6.91278
323	7.01975	10.9841	6.50651	11.5395	11.16	7.97882	9.04898	10.9853	6.48946	11.3812	9.26941	13.4961	15.0466	11.3485	8.96412	10.2873	8.40666	13.4907	11.3652	10.2273
324	9.46659	10.1148	10.1321	11.517	12.5663	9.00521	11.8887	10.1158	10.1056	11.359	6.59307	6.06515	5.44862	6.95301	5.91809	9.16454	7.50097	6.06273	6.96326	9.11108
325	8.65083	30.8243	0.517219	0.364272	0.605492	21.7767	9.05283	30.8275	0.515864	0.359274	10.0201	24.586	2.58423	21.0931	14.7957	11.6122	17.5042	24.5761	21.1241	11.5445
326	6.32581	4.64323	1.76703	3.01106	4.6911	1.68449	3.47246	4.64371	1.76241	2.96975	8.90556	5.67463	5.70536	2.85607	15.851	1.2289	3.71193	5.67236	2.86028	1.22173
327	6.15316	7.9797	9.97838	9.12435	8.5572	7.89209	9.18601	7.98053	9.95225	8.99915	8.91957	8.00764	9.35962	6.92916	11.0733	8.6233	7.40522	1.91615	6.93937	8.57299
328	12.3586	9.45856	8.79987	10.9135	12.032	14.0826	13.6926	9.45954	8.77682	10.7638	9.45826	8.21181	9.83339	13.9853	15.2511	14.1904	15.0487	8.20853	14.0059	14.1076
329	5.40666	0.328628	9.09773	8.75124	0.560636	4.12496	0.228811	0.328662	9.0739	8.63116	10.0228	19.0265	11.3004	19.897	15.5822	5.502	12.1093	19.0189	19.9263	5.4699
330	1.83978	13.1267	12.8836	13.8981	10.046	7.87726	10.6225	13.1281	12.8499	13.7074	8.24506	5.5007	7.05834	7.10936	3.70305	6.73091	6.60904	5.4985	7.11983	6.69165
331	16.9797	17.1801	24.9215	15.4078	20.3648	16.077	23.117	17.1819	24.8562	15.1964	17.6539	20.3447	21.1502	15.4733	14.4265	21.9872	22.6309	20.3365	15.4961	21.8589
332	3.92323	3.80019	3.99364	3.70431	3.31086	3.04114	3.65509	3.80058	3.98318	3.65349	3.65435	3.11581	3.0395	2.67497	3.25483	3.45605	2.53076	3.11456	2.67891	3.43589
333	5.60922	11.2322	11.6414	12.7468	10.8645	9.10537	9.56971	11.2334	11.6109	12.5719	6.71961	7.05043	5.335	4.27663	2.50119	8.18812	9.0209	7.04761	4.28293	8.14035
334	11.7284	12.8862	11.0653	13.0675	11.5194	8.2952	14.1184	12.8875	11.0363	12.8882	6.57302	8.97146	14.9058	5.66177	3.64854	7.82452	8.14462	8.96787	5.67011	7.77887
335	14.9848	10.9385	9.4182	10.7517	7.951	9.72244	8.36122	10.9396	9.39354	10.6042	11.6195	8.21356	13.9038	9.00366	11.4391	8.15606	8.26657	8.21028	9.01693	8.10848
336	19.2199	20.1914	34.1781	11.4675	19.7093	21.4626	26.4458	20.1935	34.0886	11.3101	22.6517	15.6846	34.213	11.057	10.343	10.9923	22.7412	15.6783	11.0733	10.9282
337	2.91139	3.63237	3.44962	4.33349	3.52037	3.1939	3.72476	3.63275	3.44058	4.27403	3.32444	3.30515	0.828335	3.48175	3.66419	3.76795	3.06946	3.30383	3.48688	3.74597
338	2.44506	2.35214	1.7207	2.15701	2.76769	2.81539	1.45244	2.35239	1.71619	2.12741	7.27791	9.47313	9.52238	11.7123	14.256	5.36939	7.44904	9.46934	11.7296	5.33806
339	14.0386	11.1318	9.92949	9.0876	9.01426	3.45335	6.62703	11.1329	9.90348	8.96291	7.53953	4.9206	7.68961	6.05787	6.61466	4.96064	7.42187	4.91863	6.06679	4.9317
340	3.50636	2.5786	4.47641	2.88994	2.77639	3.78151	2.29252	2.57887	4.46468	2.85029	6.09691	1.53915	1.90042	1.83003	2.45345	2.39833	6.22808	1.53854	1.83273	2.38434
341	2.44001	1.83447	0.760683	1.66887	2.42525	7.84634	0.85775	1.83466	0.758691	1.64597	5.43248	7.35205	9.8784	7.01135	5.11104	6.23071	21.9776	7.34911	7.02168	6.19436
342	2.3389	2.79499	1.89196	3.13582	2.2305	1.56241	2.82866	2.79527	1.88701	3.0928	4.54171	6.21155	7.08285	4.45188	11.4145	3.21003	5.88792	6.20906	4.45844	3.19131
343	6.10716	7.20105	7.33173	4.59749	8.05106	6.33041	6.13062	7.2018	7.31253	4.53441	6.44838	7.46102	7.06284	4.88339	17.2494	6.75098	6.4157	7.45804	4.89059	6.7116
344	4.48734	3.16134	2.24245	1.50312	1.51891	1.12679	2.54406	3.16167	2.23658	1.48249	7.24009	4.64256	1.5702	1.64102	3.37171	2.67324	3.36751	4.6407	1.64344	2.65765
345	3.14168	3.72201	5.28647	44.3745	3.9994	0.78685	4.60249	3.72239	5.27263	43.7656	1.13772	0.969957	1.58002	1.30047	1.73039	4.21716	1.031	0.969569	1.30239	4.19256
346	14.4537	11.8744	9.90245	14.9963	11.0591	11.132	8.69863	11.8756	9.87652	14.7905	17.8088	14.1557	7.10295	13.9413	15.1762	12.0685	12.0489	14.15	13.9618	11.9981
347	4.94969	5.864	8.3288	8.0116	6.30102	5.98013	7.25118	5.86461	8.30699	7.90167	8.01201	17.1307	8.2474	23.1023	12.1586	8.74681	11.6674	17.1239	23.1363	8.69579
348	6.6314	5.43212	4.45783	5.72704	6.30655	7.83221	6.66875	5.43268	4.44616	5.64846	3.2717	3.40506	3.9534	6.41083	7.01557	9.0083	7.88514	3.40369	6.42028	8.95575
349	4.3769	4.19102	5.0911	4.17966	4.55847	5.55826	4.14101	4.19146	5.07776	4.12231	6.70709	4.39372	5.68568	3.61297	5.25668	4.6946	4.02623	4.39197	3.61829	4.66722
350	12.7383	12.1932	14.2373	12.5209	13.4192	10.2738	12.0315	12.1945	14.2	12.3491	1.84821	11.4407	8.30315	10.2447	9.0549	3.29211	9.28449	11.4361	10.2598	3.2729
351	5.6238	8.94403	16.7974	8.72763	8.04407	6.79457	10.2743	8.94496	16.7534	8.60787	6.97111	6.85505	8.27861	8.76979	8.94301	10.7133	10.8482	6.85231	8.78271	10.6508
352	11.2768	7.60998	7.29109	9.28738	8.73281	8.41786	8.33898	7.61077	7.27199	9.15995	6.37079	6.18299	17.1243	7.0648	19.7694	8.03351	9.22784	6.18051	7.0752	7.98664
353	11.5186	13.1532	7.52098	7.23454	9.12627	11.2118	15.2926	13.1546	7.50128	7.13528	5.70384	4.42623	2.72994	2.05604	1.1139	6.36427	2.51492	4.42446	2.05907	6.32714
354	11.8853	9.79293	8.41834	11.3165	6.82467	9.34377	6.37059	9.79394	8.39629	11.1613	9.67934	7.37767	8.33606	6.13677	7.17075	6.98177	8.04581	7.37471	6.14581	6.94104
355	10.4918	8.46121	5.43984	7.75993	7.55647	2.66058	4.78488	8.46209	5.42559	7.65346	8.0569	10.1128	3.14357	9.57288	4.61993	8.02717	7.07468	10.1088	9.58698	7.98034
356	3.70848	4.81007	6.28765	5.04391	5.09396	4.88198	5.82945	4.81056	6.27118	4.97471	3.40619	3.14843	5.03091	4.69491	5.55738	4.61904	6.02491	3.14717	4.70183	4.5921
357	6.34417	13.661	10.1157	9.21473	13.0304	7.66491	2.60336	12.4653	10.0892	9.08829	6.43293	17.8425	10.5709	6.88064	9.0932	12.1117	9.73105	17.8354	6.89078	12.041
358	1.00068	1.75615	6.26094	3.53495	2.37134	3.62319	7.20041	1.75633	6.24454	3.48645	1.66035	1.58053	1.20951	2.31251	1.03842	3.18458	2.58786	1.5799	2.31592	3.166
359	3.97569	4.33228	4.90759	5.23085	4.10072	3.50597	5.80057	4.33273	4.89474	5.15907	3.29272	4.34014	4.65661	3.06312	2.39397	4.47459	3.13391	4.33841	3.06763	4.44848
360	8.8721	7.06249	6.81835	7.45932	7.57996	7.27674	7.41431	7.06323	6.80049	7.35697	8.28718	6.6594	5.70994	7.39446	7.43886	7.37197	6.04531	6.65673	7.40535	7.32897
361	10.1607	10.9904	9.07884	10.3818	11.2669	10.323	9.61528	10.9915	9.05506	10.2393	11.6676	7.79281	9.3843	9.00948	10.997	10.5041	11.0726	7.7897	9.02275	10.4428
362	6.77288	4.13187	7.46364	5.60063	3.93046	2.41261	5.07013	4.1323	7.4441	5.52379	6.33964	4.19242	0.61933	1.24657	1.20359	2.26623	3.87678	4.19075	1.24841	2.25301
363	4.64428	5.76599	4.70168	6.0206	6.14222	6.91236	6.94921	5.76659	4.68937	5.93799	4.86182	4.62368	5.40017	5.87045	5.3314	7.29848	6.90357	4.62183	5.87909	7.25591
364	11.7517	9.91263	5.16452	11.9132	9.71424	7.13511	6.64665	9.91366	5.15099	11.7498	11.4773	8.53543	15.8233	10.4217	13.5589	7.73454	8.8907	8.53202	10.4371	7.68941
365	2.16457	16.9726	13.7346	13.6515	17.725	9.38465	9.59213	16.9743	13.6987	13.4642	13.9074	20.1242	18.4682	10.7144	11.6992	15.1008	14.0117	20.1162	10.7302	15.0127
366	8.41743	9.16615	9.24356	11.4303	13.1947	12.9428	11.4252	9.1671	9.21935	11.2734	9.40003	10.1283	8.32712	12.4497	12.6038	13.4421	9.70787	10.1242	12.468	13.3636
367	5.60457	6.71779	3.73738	3.2708	1.11481	2.04218	4.04777	6.71849	3.72759	3.22592	7.72551	9.03496	6.84749	1.8933	7.21865	3.07315	9.15396	9.03135	1.89609	3.05522
368	12.8077	5.6301	3.19516	7.69204	10.4297	5.7416	6.96196	5.63068	3.18679	7.58649	2.3949	2.51131	4.26066	19.4805	14.7832	12.9458	3.5677	2.51031	19.5092	12.8703
369	5.59141	6.62425	3.48696	9.88377	11.0676	8.13435	9.1193	6.62494	3.47783	9.74815	4.39314	7.12763	9.75672	18.3105	10.113	7.72516	9.66911	7.12478	18.3375	7.68009
370	10.6225	9.50877	11.3741	12.1843	10.5822	10.9689	11.2908	9.50976	11.3443	12.0171	12.3603	14.0515	13.3219	12.4515	18.6697	12.0106	12.2384	14.0459	12.4699	11.9405
371	3.67905	4.40519	6.24592	4.98815	4.77777	4.5842	4.54289	4.40565	6.22956	4.9197	4.11147	3.94682	4.6462	3.87723	4.53217	5.12697	3.90951	3.94524	3.88294	5.09707
372	7.27277	8.24574	5.44484	8.12622	9.17003	5.70901	8.62356	8.24659	5.43058	8.01472	6.56872	3.32156	5.66816	4.76262	3.71097	7.79381	4.38277	3.32023	4.76964	7.74834
373	4.2644	4.23738	4.09974	4.97185	6.45983	14.3756	4.49575	4.23782	4.089	4.90363	8.27388	12.8744	14.3081	25.9786	10.4902	13.4263	17.4682	12.8692	26.0169	13.348
374	10.1047	10.328	11.5899	13.6127	10.7436	7.9578	9.23271	10.3291	11.5595	13.4259	12.1427	8.99485	7.94607	11.2777	11.7377	10.6107	8.65376	8.99125	11.2943	10.5488
375	8.29894	9.08709	6.93877	12.2743	15.121	22.1318	10.7487	9.08804	6.9206	12.1059	11.0172	5.41596	15.3995	12.5469	12.4303	8.31153	13.0402	5.41379	12.5654	8.26304
376	3.28767	4.76541	5.69217	5.73775	4.75057	4.54706	4.97461	4.76591	5.67726	5.65902	3.94517	4.70121	4.67429	4.64621	5.03996	5.59966	4.05838	4.69933	4.65305	5.56699
377	7.44607	6.69191	11.8853	5.64883	8.14151	9.1641	7.71673	6.6926	11.8542	5.57132	12.1557	19.0349	14.8802	18.6199	14.4818	15.9754	22.5304	19.0273	18.6473	15.8822
378	1.47061	1.34748	1.25848	3.14485	3.28746	2.78406	1.67191	1.34762	1.25518	3.1017	1.61459	3.43293	2.61666	6.14768	5.57244	5.11596	4.11931	3.43156	6.15674	5.08611
379	9.07981	7.53609	5.71626	6.13217	9.23395	8.53703	6.88645	7.53687	5.70129	6.04803	8.17047	5.79246	6.2026	11.4496	14.9873	6.76801	11.2504	5.79014	11.4665	6.72853
380	4.79066	5.20469	4.17027	7.43369	8.44681	12.8867	6.45475	5.20523	4.15935	7.33169	6.16188	3.0677	8.76198	7.46761	7.08748	5.11426	8.13801	3.06647	7.47861	5.08442
381	13.434	14.035	13.7932	15.4379	14.9682	11.48	11.9488	14.0365	13.7571	15.2261	14.2113	14.0086	8.82936	12.2269	12.0874	11.9515	9.82282	14.003	12.2449	11.8818
382	11.0162	12.9929	12.7772	13.2628	10.8237	8.16278	9.9096	12.9943	12.7437	13.0808	8.0147	11.1369	11.7925	7.6995	10.144	9.45481	6.41279	11.1325	7.71085	9.39965
383	0.103289	0.164481	0.364712	1.40493	0.228893	5.47778	7.30966	0.164498	0.363757	1.38565	8.87562	15.5546	9.91646	21.3125	9.96984	9.37244	8.02443	15.5484	21.3439	9.31777
384	2.87756	12.1114	13.3531	11.2965	13.4976	12.3773	10.6726	12.1126	13.3181	11.1415	8.36221	12.0449	16.409	13.4383	9.26327	10.1583	10.1324	12.04	13.4581	10.0991
385	2.45125	2.56772	4.46862	6.36861	2.72044	2.5819	4.32495	2.56798	4.45692	6.28123	3.31169	4.0226	2.45867	2.80518	3.05727	3.15436	3.30293	4.02099	2.80932	3.13596
386	7.61151	8.44325	8.35826	9.65022	9.60171	8.54294	9.36026	8.44412	8.33637	9.51781	8.26647	6.49027	8.8488	8.02245	9.98676	9.32154	10.216	6.48767	8.03427	9.26716
387	8.74838	5.87226	7.0905	9.6863	7.27443	6.05863	6.93545	5.87287	7.07193	9.55339	10.6351	6.66444	10.3917	7.52087	9.41063	6.62974	6.11582	6.66177	7.53195	6.59107
388	12.6296	11.2438	8.60908	11.3436	20.1849	13.574	9.58979	11.245	8.58653	11.188	14.4869	8.50585	15.0663	15.2448	10.2878	11.8118	9.88229	8.50244	15.2673	11.7429
389	8.59293	9.07495	8.14709	10.1498	9.02413	8.58516	8.21695	9.07589	8.12575	10.0106	8.42878	7.02159	8.50975	8.21633	9.4579	9.53084	9.33729	7.01878	8.22844	9.47524
390	2.01787	1.92591	0.388727	3.53514	3.46507	3.33248	9.76807	1.92611	0.387709	3.48663	9.56381	20.2212	4.17925	24.4593	15.329	11.2223	14.7146	20.2131	24.4953	11.1569
391	7.38054	7.33816	6.64902	6.87338	6.35175	6.34337	9.00428	7.33892	6.6316	6.77907	4.4986	5.12064	8.15959	3.32531	2.99468	5.72328	3.94302	5.11859	3.33021	5.68989
392	1.46428	2.54954	2.65147	2.12686	2.37028	1.9626	4.79398	2.5498	2.64452	2.09768	4.77785	5.53905	2.33804	2.12441	5.55353	4.56965	7.02287	5.53684	2.12754	4.543
393	0.9707	1.1188	1.52503	2.04556	1.08983	3.88485	1.57743	1.11891	1.52104	2.01749	4.31173	10.5349	10.8584	12.5318	15.6771	4.19688	9.59483	10.5307	12.5503	4.17239
394	2.45898	2.03488	2.24962	4.13356	4.1256	6.99496	3.8661	2.03509	2.24373	4.07684	4.68736	3.66415	12.5946	8.93046	14.2021	5.13858	9.51983	3.66268	8.94362	5.10861
395	2.87599	3.40724	4.93854	3.71723	4.27719	3.47472	4.21326	3.4076	4.92561	3.66623	3.3312	8.75956	11.1625	5.25266	7.80446	4.40776	4.19733	8.75605	5.2604	4.38205
396	13.3712	12.5229	16.5546	17.3565	13.0695	10.8796	14.6721	12.5242	16.5113	17.1184	14.6115	13.4422	10.4705	13.4168	15.644	14.8721	12.2692	17.5527	13.4366	14.7854
397	3.70355	5.72599	3.50717	3.45286	4.54479	3.18188	3.69447	5.72658	3.49798	3.40548	4.48626	9.09989	4.36105	4.38484	4.45298	6.01657	11.3711	9.09625	4.3913	5.98147
398	5.92148	6.37379	5.83717	4.37206	3.29797	1.78872	8.77413	6.37445	5.82189	4.31207	5.25753	2.37367	1.87413	0.0380061	1.16412	4.47829	5.21335	2.37272	0.0380621	4.45217
399	8.77954	6.93289	7.59642	8.72396	9.65737	8.89565	10.532	6.93361	7.57652	8.60426	7.67401	8.75568	9.34407	10.2933	14.3762	10.3407	9.21003	8.75218	10.3085	10.2804
400	2.4175	2.00912	1.70507	3.05329	3.18904	6.9285	2.87619	2.00933	1.70061	3.0114	5.5442	3.68641	11.2319	7.62698	12.7821	4.39638	7.41587	3.68494	7.63822	4.37073
401	3.81809	0.569875	6.88596	6.17998	7.56121	6.25092	4.83949	0.569934	6.86793	6.09518	13.9105	6.75539	4.26839	7.93323	9.00937	5.88618	6.14036	6.75268	7.94492	5.85185
402	0.0930403	4.30732	6.1178	5.22564	13.1293	13.4837	3.21484	4.30776	6.10178	5.15394	5.20236	5.91734	13.4648	5.80487	5.21115	7.63143	5.84708	5.91497	5.81342	7.58691
403	2.29968	3.45058	2.04279	2.11193	0.949423	1.99039	3.15546	3.45094	2.03744	2.08295	3.68156	5.23855	4.60348	1.56	6.54713	2.3833	8.01184	5.23645	1.56229	2.36939
404	6.03082	6.88928	6.6228	6.93409	8.70109	6.04016	9.15585	6.89	6.60545	6.83895	2.72787	2.52545	1.90232	1.97099	1.3492	4.7484	2.26841	2.52444	1.97389	4.7207
405	9.49555	0.969313	4.97183	7.51723	5.57835	5.81174	5.89576	0.969414	4.95881	7.41409	8.42166	7.00916	5.06937	5.55244	6.51049	5.13878	4.01271	7.00635	5.56062	5.1088
406	10.6785	10.2494	10.02	10.7258	3.93272	7.07602	9.49303	10.2504	9.99379	10.5786	4.19415	4.71151	3.11793	1.8432	6.86913	5.81015	4.16807	4.70962	1.84591	5.77625
407	2.66062	3.76924	4.28306	4.10145	3.92231	3.81357	4.12291	3.76964	4.27184	4.04518	3.06664	3.46117	3.28073	3.64503	4.30088	4.33489	2.88027	3.45979	3.6504	4.3096
408	3.64185	3.89482	3.09513	4.74902	4.07892	4.19406	4.32046	3.89522	3.08703	4.68386	4.16611	3.90212	3.83761	3.68337	5.67135	4.16327	5.25755	3.90056	3.6888	4.13898
409	7.43426	8.3311	41.8606	6.75852	10.636	6.38235	35.5327	8.33196	41.751	6.66578	11.3009	11.1892	11.6359	8.25537	7.58176	11.3774	4.14045	11.1847	8.26754	11.3111
410	5.39467	7.37067	15.5172	7.48288	9.89953	8.10682	11.5638	7.37143	15.4766	7.3802	7.1386	6.73926	5.98787	7.74023	7.38914	8.58748	9.30004	6.73656	7.75164	8.53739
411	8.70013	8.00357	6.1922	8.76457	6.89247	6.34	6.54967	8.0044	6.17599	8.64431	7.6665	7.84365	6.22097	9.42544	10.9865	5.97475	7.21642	7.84052	9.43933	5.9399
412	5.65196	6.4929	6.99421	6.76216	7.08464	5.39456	8.26829	6.49358	6.97589	6.66938	7.38749	5.98257	8.02386	2.35037	6.75884	7.67086	6.37556	5.98017	2.35383	7.62611
413	2.67407	5.43776	4.49963	5.58351	3.89031	3.65271	3.91745	5.43832	4.48784	5.5069	5.62368	4.41179	3.23611	4.38838	3.35717	4.266	3.05947	4.41003	4.39485	4.24111
414	3.28286	3.16009	3.54526	3.09795	3.03105	2.54321	3.16363	3.16042	3.53597	3.05544	3.03901	2.44835	2.63972	2.44898	2.7449	2.99038	2.26153	2.44737	2.45259	2.97294
415	2.0898	6.16602	6.07037	6.79248	7.799	7.66606	4.99353	6.16666	6.05447	6.69928	7.47281	6.71256	4.76407	4.33025	6.11338	5.22806	4.37536	6.70987	4.33663	5.19756
416	3.98212	3.52915	5.62903	6.95599	6.02945	6.12896	5.841	3.52952	5.61429	6.86054	6.12541	3.99765	4.40616	3.13871	4.32139	1.15049	4.03752	3.99605	3.14333	1.14378
417	10.9229	9.10231	7.15479	8.53175	7.31938	6.72479	6.4684	9.10326	7.13605	8.41469	8.94895	9.15424	7.28639	6.40859	7.55908	7.23889	4.94474	9.15057	6.41803	7.19666
418	8.42288	8.35765	5.51318	7.37839	8.22228	5.4662	9.03836	8.35851	5.49874	7.27715	2.39858	1.12653	0.986437	0.48034	0.153032	2.24225	0.371026	1.12607	0.481047	2.22917
419	4.1584	8.30595	7.36395	11.3074	11.3586	8.12581	5.70757	8.30682	7.34467	11.1522	9.62008	10.7137	9.22296	13.5316	12.5807	9.58064	5.71506	10.7094	13.5515	9.52475
420	9.00522	6.46222	4.16857	5.4697	5.09483	3.32331	4.76017	6.46289	4.15765	5.39465	8.32761	4.36718	6.39814	4.44692	4.15151	5.87158	3.84671	4.36543	4.45347	5.83733
421	8.58348	3.85716	2.31677	2.76949	2.51355	3.09463	2.85109	3.85756	2.3107	2.73149	3.73251	2.26458	2.5365	2.92868	3.13755	2.94988	3.16481	2.26367	2.933	2.93267
422	5.22126	7.64587	6.47824	11.5523	9.79446	8.46003	6.51313	7.64667	6.46128	11.3938	4.4593	3.43135	6.41493	6.30354	5.85268	4.11811	6.19157	3.42998	6.31282	4.09409
423	19.2948	16.2138	16.7538	13.4074	18.839	12.8611	15.3849	16.2155	16.7099	13.2235	11.3495	15.7776	15.419	10.1716	10.1796	17.3007	13.074	15.7713	10.1866	17.1998
424	2.37509	7.5241	3.59633	10.8331	3.32205	3.15287	3.823	7.52488	3.58691	10.6845	2.14209	0.177085	3.45617	3.42553	5.53375	4.46048	2.60965	3.96775	3.43057	4.43446
425	6.52626	8.3137	9.1411	11.9536	15.5178	9.04293	11.4305	8.31456	9.11716	11.7896	5.05337	6.94592	13.508	14.3779	13.0407	7.18698	10.3624	6.94314	14.3991	7.14506
426	5.74039	5.42653	9.49745	9.71477	8.40229	9.26463	9.1387	5.42709	9.47258	9.58148	4.68659	6.54851	4.26717	6.67594	4.89094	7.55726	5.797	6.54589	6.68578	7.51318
427	7.18417	9.06214	10.3915	6.86092	3.04557	7.9896	7.36065	9.06308	10.3643	6.76678	8.72223	8.74963	10.3625	8.26488	6.07686	8.50624	6.83897	8.74613	8.27706	8.45662
428	8.38241	8.4117	7.89107	8.94228	8.86641	7.98846	8.1962	8.41257	7.8704	8.81958	8.23919	6.41688	7.81357	7.45163	8.21462	8.32959	8.75971	6.41431	7.46261	8.281
429	6.03151	6.41816	7.27584	10.4794	8.49873	9.84017	9.63344	6.41882	7.25679	10.3356	7.42303	6.72343	6.80834	7.77298	11.035	9.50801	8.16017	6.72074	7.78443	9.45255
430	6.04177	6.18357	5.79227	8.02466	7.58275	6.58755	10.7015	6.18421	5.7771	7.91455	6.03662	9.14357	7.0872	4.91746	10.2953	6.98966	12.0924	9.13991	4.92471	6.94888
431	2.196	3.50221	3.74651	3.59492	3.724	3.35852	3.65773	3.50257	3.73669	3.5456	3.00251	3.33805	2.97847	3.39164	3.85854	4.11955	2.42695	3.33671	3.39664	4.09552
432	10.0176	8.66254	5.37951	5.46232	5.4109	3.17987	4.09215	8.66344	5.36543	5.38737	7.04155	5.33602	2.31638	2.71953	1.96636	3.52328	2.12789	5.33388	2.72354	3.50273
433	2.77461	2.19771	3.87624	4.17759	5.05309	9.09828	1.27243	2.19794	3.86609	4.12027	1.94279	3.00287	4.70106	2.4244	2.06271	3.99699	2.48111	3.00166	2.42797	3.97368
434	9.31096	7.06536	6.60209	10.3853	8.55185	8.13412	6.57812	7.06609	6.5848	10.2428	10.4754	9.45428	7.35035	10.4766	13.4161	8.67009	9.84235	9.4505	10.492	8.61951
435	6.63923	7.24551	8.21435	7.13729	7.18524	7.11478	9.13675	7.24626	8.19283	7.03936	7.39401	5.7527	9.29981	6.61546	9.76025	6.57764	8.58036	5.75039	6.62521	6.53927
436	8.20745	6.58122	4.19261	3.69492	3.28724	4.78047	4.58477	6.5819	4.18163	3.64422	9.14443	6.97405	2.98761	3.7194	4.24316	4.83821	5.14948	6.97126	3.72488	4.80998
437	5.81312	4.57281	5.19814	4.61251	2.61124	2.90583	5.63976	4.57328	5.18453	4.54922	5.06212	3.00507	2.18906	1.68853	2.69999	2.35314	3.12357	3.00387	1.69102	2.33941
438	3.7701	2.61198	4.65226	3.44062	5.77815	2.64853	3.10363	2.61225	4.64008	3.39342	5.9133	3.32574	4.02484	4.62212	5.62142	2.45883	4.08357	3.32441	4.62893	2.44449
439	9.25188	3.86462	1.27198	6.52668	4.88428	5.985	1.68712	3.86502	1.26865	6.43713	4.94375	3.50708	1.59996	5.73328	6.53823	1.66213	1.45803	3.50568	5.74173	1.65243
440	1.65666	2.63508	1.32054	4.76493	5.07325	4.36861	2.55134	2.63535	1.31708	4.69955	2.0122	2.60185	2.69162	2.95277	3.12958	3.39023	1.87352	2.60081	2.95712	3.37045
441	3.74909	4.54967	2.25272	4.36246	2.91633	3.03386	5.74038	4.55015	2.24682	4.30261	1.52397	1.42779	3.20001	0.593982	0.917646	2.93485	1.5864	1.42722	0.594857	2.91773
442	3.36787	3.43963	4.13032	5.07128	4.52833	6.692	4.23835	3.43998	4.1195	5.0017	7.20922	4.08664	12.7021	7.23697	10.9292	4.2636	7.21679	4.085	7.24763	4.23873
443	2.42395	2.051	1.5558	3.92341	3.08572	1.64753	3.55103	2.05122	1.55172	3.86958	3.63113	8.34596	4.33572	6.85382	3.71462	4.40796	4.45643	8.34262	6.86391	4.38224
444	3.08326	3.00007	2.72593	3.35971	4.87167	10.0947	3.22624	3.00038	2.71879	3.31361	5.98001	9.05481	9.54422	18.8537	7.03966	8.82152	11.8903	9.05118	18.8815	8.77005
445	9.32031	7.58064	5.88837	8.35254	5.7352	4.62911	5.18069	7.58143	5.87295	8.23793	8.3114	6.86717	2.94038	3.83224	3.40216	5.47248	2.82693	6.86442	3.83788	5.44055
446	9.85382	13.9778	12.6684	7.37765	5.57374	1.81391	12.8358	13.9793	12.6352	7.27642	5.07139	2.91686	1.58592	1.45109	1.16315	6.71427	1.47382	2.91569	1.45323	6.6751
447	4.80194	5.76647	2.55191	5.52969	5.64346	5.78063	4.44332	5.76707	2.54523	5.45382	3.29314	1.87647	2.33146	1.83531	1.0802	3.63307	1.54558	1.87572	1.83802	3.61188
448	3.16068	1.1216	3.72968	4.06408	4.93113	4.65164	5.67472	1.12172	3.71991	4.00832	6.27162	11.9509	7.00988	11.7411	5.55208	8.04973	6.22962	11.9461	11.7584	8.00277
449	10.1233	10.9142	7.75517	8.86281	7.56057	2.65521	5.95869	10.9153	7.73486	8.7412	8.11223	11.2571	9.66943	8.06	4.94035	7.10972	5.38296	11.2526	8.07188	7.06824
450	4.75603	4.20281	4.62274	10.2453	5.76159	4.29533	5.17309	4.20325	4.61064	10.1047	4.70858	3.79475	3.81518	3.22887	4.18595	4.98345	3.89214	3.79323	3.23363	4.95438
451	4.07651	5.39125	7.30925	7.67956	5.85439	6.04967	5.97199	5.39181	7.29011	7.57419	4.93748	5.6039	4.95308	6.52921	5.86323	7.08602	5.82097	5.60166	6.53883	7.04469
452	8.42021	7.96313	5.32453	7.96943	7.23841	4.8147	6.71563	7.96395	5.31058	7.86008	8.67992	5.84335	4.8508	6.02933	6.34513	9.05641	5.74787	5.84101	6.03821	9.00357
453	6.55147	7.09529	7.12841	9.52114	8.06524	6.14616	8.59643	7.09602	7.10974	9.3905	5.81646	6.56054	4.18873	5.07542	4.94597	8.27985	4.96604	6.55791	5.0829	8.23155
454	5.03033	5.25224	4.9812	6.02399	6.59532	6.8153	6.95604	5.25279	4.96816	5.94134	3.74058	3.25041	4.20812	6.45831	7.09071	8.13347	7.56047	3.24911	6.46783	8.08602
455	3.11184	3.6015	3.57052	3.39806	3.76342	2.98657	3.56709	3.60187	3.56117	3.35144	3.02265	4.1185	5.28277	4.43124	4.00469	3.58023	3.57454	4.11685	4.43777	3.55935
456	9.38533	11.1156	11.1046	11.7816	9.57323	6.92049	8.33917	11.1167	11.0755	11.62	7.85366	10.455	10.4418	6.94316	8.98215	8.31984	5.75278	10.4509	6.95339	8.27131
457	2.90405	3.11387	2.5553	2.42086	8.60624	11.8966	1.78729	3.11419	2.54861	2.38765	4.24863	4.27968	18.5994	0.869542	3.90557	5.06461	5.23709	4.27797	3.97233	5.03507
458	6.97904	6.18944	9.63235	7.75761	8.23239	7.82291	9.90872	6.19008	9.60713	7.65117	7.49513	7.65355	7.344	7.97638	7.61081	7.34961	8.51958	7.65049	7.98813	7.30674
459	5.623	6.6834	5.87794	5.61786	7.1054	6.11394	8.43585	6.68409	5.86255	5.54077	5.0829	4.10874	3.70667	4.59117	3.67703	5.27382	3.95521	4.10709	4.59793	5.24305
460	3.91031	4.73158	4.47731	4.88629	5.39455	4.85424	3.43165	4.73207	4.46559	4.81925	4.28979	2.8752	6.50007	5.92332	6.45323	4.72119	5.54362	2.87405	5.93204	4.69365
461	9.64787	8.14607	5.98748	6.61615	8.12364	7.46116	5.95366	8.14691	5.9718	6.52537	10.4114	6.86007	4.94721	8.46733	10.2931	5.73969	7.4842	6.85732	8.47981	5.70621
462	4.99659	3.7223	4.4342	3.74351	2.253	2.43973	5.1984	3.72269	4.42258	3.69214	4.2529	2.62773	1.82946	1.39015	2.38838	1.99002	2.83485	2.62668	1.3922	1.97841
463	5.88878	11.8363	9.909	12.8597	12.8564	7.11472	8.62693	11.8375	9.88305	12.6833	9.97892	7.17805	10.6936	11.1067	11.5891	15.396	14.1922	7.17517	11.1231	15.3062
464	1.61631	7.30356	2.56856	5.12125	7.05576	4.48941	2.4598	7.30432	2.56183	5.05098	3.48904	2.83097	1.67579	1.92864	3.71507	3.5133	1.18746	2.82984	1.93148	3.49281
465	9.29889	9.31325	8.87832	8.87884	6.65137	4.89443	6.19159	9.31422	8.85507	8.75701	6.0476	8.00401	8.04287	4.82159	6.91854	5.63197	3.86026	8.0008	4.82869	5.59911
466	1.26048	1.74292	1.92073	2.66338	3.27871	6.05877	2.31296	1.7431	1.9157	2.62683	4.92632	6.72787	3.35789	9.9208	3.004	7.6336	7.4997	6.72518	9.93541	7.58907
467	3.27172	3.87607	1.68098	2.40002	3.62718	4.98599	4.79299	3.87647	1.67658	2.36709	3.71478	7.08452	5.01227	12.4479	4.01184	6.51331	6.73206	7.08168	12.4663	6.47531
468	2.7031	2.94958	3.75085	4.46632	2.3325	1.69685	3.44987	2.94989	3.74102	4.40504	3.72525	3.03116	3.29487	3.27635	2.2358	2.48377	3.22259	3.02994	3.28118	2.46928
469	6.13561	8.18207	6.71501	7.17977	6.97195	2.36919	5.84794	8.18292	6.69743	7.08126	1.4026	1.6557	1.11016	0.865915	4.23349	3.08414	0.536537	1.65503	0.86719	3.06614
470	2.21077	1.5798	0.373467	2.26789	3.7136	13.8821	5.04932	1.57996	0.372489	2.23677	4.60533	5.9734	12.1685	6.449	2.50186	6.67197	6.12819	5.97101	6.4585	6.63304
471	3.20109	3.7431	4.0834	4.89678	4.46536	4.26224	6.00593	3.74349	4.0727	4.82959	3.28565	3.79001	3.35857	4.49794	3.22305	5.21685	3.40747	3.7885	4.50456	5.18642
472	7.52692	6.68621	5.23591	6.47696	4.13896	4.27169	5.5923	6.6869	5.2222	6.38809	6.48784	6.14457	1.82855	5.63011	5.8763	4.86468	4.76657	6.14211	5.63841	4.8363
473	5.57017	5.76751	4.73171	8.78543	8.29542	7.01898	4.14572	5.76811	4.71932	8.66489	3.25708	3.42764	4.68547	4.94664	4.45242	2.87168	4.52233	3.42627	4.95393	2.85493
474	2.06383	0.807477	3.47278	3.34052	0.894488	2.70995	0.56341	0.80756	3.46369	3.29468	1.79324	6.33611	3.57664	5.60944	4.40668	4.27014	7.25134	6.33357	5.61771	4.24523
475	3.49965	5.16324	5.21203	5.47331	7.1698	4.61316	6.51673	5.16377	5.19838	5.39821	3.69176	6.63263	8.4726	5.43998	4.89119	6.2939	6.37711	6.62998	5.448	6.25719
476	2.64408	2.3106	1.59048	3.24687	3.60556	3.27813	5.43139	2.31084	1.58632	3.20232	5.70764	8.73564	5.48958	10.0703	6.45759	6.66963	6.13621	8.73215	10.0852	6.63072
477	6.52112	5.36752	3.85649	6.66145	4.34127	5.2869	3.99964	5.36808	3.84638	6.57005	6.61881	7.28756	2.42731	7.14427	8.45791	5.87274	6.48148	7.28465	7.15479	5.83849
478	7.76243	5.46619	4.99206	4.29432	4.84115	2.93684	4.03761	5.46676	4.97898	4.2354	4.7631	3.32566	1.41735	3.53783	3.863	3.4547	1.79555	3.32433	3.54304	3.43455
479	2.19873	1.98366	1.39379	2.6165	2.6577	3.60368	2.99804	1.98387	1.39014	2.5806	4.11416	3.30541	6.2555	5.38439	7.23159	3.28889	6.47981	3.30409	5.39232	3.2697
480	1.23809	1.08997	0.841409	2.12448	2.83104	7.456	1.78558	1.09009	0.839206	2.09533	2.29777	2.76478	4.45932	3.83388	4.45582	2.44464	3.66154	2.76368	3.83953	2.43038
481	6.00031	9.82103	10.3049	9.52779	7.88082	7.26	8.49339	9.82205	10.2779	9.39706	10.4835	9.46456	10.0796	2.7998	12.4334	8.78844	7.62967	9.46078	2.80393	8.73717
482	9.05587	7.73613	5.20104	11.282	9.4065	3.79028	5.10202	7.73693	5.18741	11.1272	12.9576	15.0064	6.70617	20.1561	11.0749	14.476	14.197	15.0004	20.1858	14.3915
483	3.1063	5.36249	7.84443	7.49877	5.48303	5.32298	4.55065	5.36305	7.82389	7.39588	5.89345	5.69173	6.11787	4.07753	5.76853	4.16967	5.86625	5.68945	4.08353	4.14534
484	2.61367	3.04062	3.61442	3.57233	3.02188	2.60457	3.37977	3.04094	3.60495	3.52331	2.79497	2.76882	2.95738	2.75835	2.99379	3.15845	2.42889	2.76772	2.76241	3.14002
485	8.42271	9.7075	9.92076	9.92794	8.43922	6.90431	8.21585	9.70851	9.89478	9.79172	7.78785	9.01822	9.56037	8.75824	9.43142	9.11183	8.76139	9.01462	8.77114	9.05868
486	5.5714	6.44366	5.3809	6.12737	4.37632	5.84095	7.70737	6.44433	5.36681	6.04329	2.69624	2.95669	4.04169	3.18404	1.67643	3.25599	1.71397	2.9555	3.18873	3.237
487	7.43466	5.48317	6.62058	9.82915	9.60584	5.87632	6.74483	5.48374	6.60324	9.69429	8.53586	6.94694	10.0405	8.98847	10.6885	7.37351	5.6772	6.94416	9.00171	7.33049
488	7.00077	9.20596	7.45432	10.8904	9.50217	6.93778	9.1199	9.20691	7.4348	10.741	9.02365	7.65606	7.05961	8.25426	8.45345	11.9893	8.54672	7.65299	8.26643	11.9194
489	3.8146	4.298	5.79357	5.91619	4.65214	5.00154	5.48109	4.29844	5.7784	5.83501	4.01331	3.7966	5.27247	4.96298	5.8045	4.86653	5.00912	3.79508	4.9703	4.83814
490	6.94651	14.3768	16.355	12.5248	5.99262	6.21746	6.89627	14.3783	16.3122	12.3529	5.91112	5.20207	3.68751	2.85799	1.50554	6.31892	2.59518	5.19999	2.86221	6.28205
491	10.4589	10.5476	10.2751	10.5658	3.70443	6.29734	9.76358	10.5487	10.2482	10.4208	4.0764	4.60501	2.41834	1.22113	1.02679	5.38765	4.02247	4.60316	1.22293	5.35622
492	8.82442	6.04326	6.49173	7.97446	10.3945	8.69734	5.53615	6.04388	6.47473	7.86505	4.46858	2.51266	3.65611	7.87822	5.51041	3.70915	2.32345	2.51165	7.88983	3.68751
493	9.24241	10.5757	7.54395	6.76503	17.4407	9.72505	4.79926	10.5768	7.52419	6.67221	10.2487	4.95112	11.1367	9.34177	5.39863	10.9528	8.01736	4.94913	9.35553	10.8889
494	6.32184	8.46262	7.95249	7.3316	9.03353	5.62391	8.0531	8.4635	7.93166	7.23101	5.76964	5.26577	3.21359	5.61776	4.28731	5.35441	4.67306	5.26366	5.62604	5.32317
495	7.90634	6.03836	6.84846	7.04612	4.52816	4.09044	6.18108	6.03899	6.83052	6.94944	8.29671	7.2421	4.27144	4.68343	4.95958	5.61889	3.48809	7.2392	4.69033	5.58611
496	2.76285	3.9007	4.68673	5.04878	4.48961	4.18425	4.04311	3.90111	4.67445	4.9795	3.28513	3.36407	4.26768	4.48737	5.63658	4.42745	6.89336	3.36272	4.49398	4.40162
497	2.41651	2.91266	3.76402	3.04039	3.10374	2.72586	4.27718	2.91297	3.75416	2.99867	2.36321	1.8983	2.38369	3.13786	3.11581	2.80429	3.74394	1.89754	3.14249	2.78793
498	2.39689	2.09192	1.24551	2.32527	4.60165	5.06044	1.32466	2.09214	1.24225	2.29336	2.4898	3.1741	4.10305	5.10284	5.91563	4.79699	6.19626	3.17283	5.11036	4.76901
499	8.89078	4.27495	2.28897	4.84696	5.37137	7.25746	2.44139	4.27539	2.28297	4.78046	6.78574	4.63703	6.43062	4.33056	4.10865	3.20215	3.58487	4.63517	4.33694	3.18347
500	7.15723	7.58782	7.59002	8.78224	8.3659	8.16519	7.67854	7.5886	7.57014	8.66174	7.60716	6.09084	7.65035	6.88034	8.20345	7.89542	8.07726	6.0884	6.89047	7.84936
501	1.14463	1.80269	1.2857	1.9217	8.18452	15.2692	1.08331	1.80288	1.28233	1.89533	5.28215	5.6907	20.0947	6.41599	3.6119	5.91908	5.67698	5.68842	6.42545	5.88455
502	4.04823	4.80503	4.72517	5.55874	5.06448	4.62509	4.55471	4.80552	4.7128	5.48247	4.50198	4.02054	4.91693	4.65227	5.15321	5.23453	5.26527	4.01893	4.65913	5.204
503	8.70489	7.84631	5.06316	3.85123	5.73568	3.37542	4.30013	7.84712	5.0499	3.79839	4.4222	3.90974	2.57687	1.85231	1.38474	3.38377	1.58158	3.90817	1.85504	3.36403
504	8.21474	6.09776	9.68904	4.41252	4.08924	2.7717	8.1749	6.09839	9.66366	4.35198	2.27577	4.27168	3.12318	5.4478	0.41081	3.87251	3.37271	4.26997	5.45582	3.84992
505	0.850601	1.20416	2.36116	1.30184	1.36976	3.94475	2.43572	1.20428	2.35498	1.28398	4.10218	7.37423	5.44034	10.1865	9.41211	7.11315	11.1567	7.37128	10.2015	7.07165
506	2.63304	2.75373	0.576152	2.42138	4.89217	3.8348	1.01443	2.75402	0.574643	2.38816	3.0948	5.44796	0.935688	0.566768	1.84142	3.53613	11.6846	5.44578	0.567603	3.5155
507	3.70649	5.14926	4.77002	5.38473	4.49357	4.24962	4.63571	5.14979	4.75753	5.31085	4.13084	6.92219	1.63688	3.43025	1.9438	8.16131	4.64077	6.91942	3.43531	8.1137
508	10.8626	11.0906	10.2442	13.9859	12.6056	9.67879	10.8482	11.0918	10.2173	13.794	9.82888	8.68842	13.4223	13.6329	13.8945	12.0326	9.02677	8.68495	13.653	11.9624
509	0.938499	1.2221	1.56675	1.764	3.3364	5.06501	2.61183	1.22223	1.56265	1.73979	2.21472	3.31919	3.99473	3.50061	2.67342	3.37217	5.05182	3.31787	3.50576	3.3525
510	5.27628	8.75136	13.6156	7.32813	10.8635	7.84952	9.63481	8.75227	13.58	7.22758	7.59272	7.24935	3.16703	6.91745	6.47234	7.53962	7.10269	7.24645	6.92765	7.49564
511	12.0218	12.3526	21.0865	7.40197	12.838	9.93578	19.2491	12.3539	21.0313	7.3004	14.4013	14.2288	13.6868	7.12504	5.95359	13.4067	12.6168	14.2231	7.13554	13.3285
512	8.87473	8.76941	6.16755	8.33966	8.27152	8.66136	6.67948	8.77032	6.15139	8.22523	10.435	7.2767	5.76151	9.44325	11.7847	6.80779	8.50791	7.27379	9.45716	6.76807
513	6.57604	7.71944	10.9671	7.81594	10.532	3.51289	8.23361	7.72024	10.9384	7.70869	3.95325	3.09041	2.43683	2.02698	1.09676	5.48458	1.84707	3.08918	2.02997	5.45259
514	5.68627	6.04341	7.96472	6.95948	7.25967	8.17947	7.06956	6.04404	7.94386	6.86399	8.43195	6.70224	9.19601	6.14532	8.3837	6.87836	6.70486	6.69956	6.15437	6.83824
515	4.06356	3.69557	3.82547	3.87275	2.66781	2.87974	2.37146	3.69595	3.81545	3.81962	8.52394	6.2216	5.5268	5.86569	6.49205	4.78749	4.64977	6.21912	5.87433	4.75956
516	8.0772	2.39333	0.997443	3.20023	3.05053	5.03987	1.0805	2.39358	0.994831	3.15632	8.91658	2.99227	3.39298	4.69622	5.01014	2.29541	2.52925	2.99107	4.70314	2.28202
517	5.94879	5.14461	6.40348	6.32006	5.30059	5.18311	5.06613	5.14514	6.38671	6.23334	4.15811	4.93527	2.81096	3.5706	2.29351	5.56001	3.14633	4.9333	3.57586	5.52758
518	2.12846	2.58263	1.67046	2.8665	3.51723	2.80364	1.48656	2.58289	1.66609	2.82717	5.94459	7.81521	4.39416	9.31642	6.49348	7.78889	8.15851	7.81208	9.33015	7.74345
519	3.81969	4.56738	3.99286	4.87583	4.38375	2.53496	3.4628	4.56785	3.9824	4.80893	3.07588	3.3161	3.93854	2.66206	2.14376	3.88193	3.80141	3.31477	2.66598	3.85929
520	4.90796	5.27064	4.90204	8.81769	3.70856	5.6235	5.27888	5.27119	4.8892	8.6967	3.20405	3.36466	3.12006	4.17605	4.36376	2.69672	2.7674	3.36331	4.1822	2.68098
521	6.67643	4.25811	4.62675	2.5183	3.69271	1.34172	2.52438	4.25856	4.61463	2.48375	2.29948	2.34388	4.39204	1.97596	2.54412	3.95159	0.946033	2.34294	1.97887	3.92854
522	6.14234	6.33048	5.51926	5.91732	5.39956	4.17946	4.70302	6.33114	5.50481	5.83613	7.55402	6.6897	5.68656	6.05949	6.48843	6.0886	5.44256	6.68702	6.06842	6.05308
523	3.77062	4.70168	0.462886	5.32824	7.49474	5.86899	10.6635	4.70216	0.461674	5.25513	4.59365	4.8159	5.48507	5.37369	3.37468	6.00756	6.74623	4.81397	5.38161	5.97251
524	4.06389	4.4763	4.38302	5.7953	6.24594	8.67236	5.17991	4.47676	4.37154	5.71579	5.11998	2.98639	7.82923	5.83458	5.69767	4.60202	5.84182	2.9852	5.84318	4.57517
525	8.21178	9.70804	9.23159	10.0154	8.52909	7.0284	8.46437	9.70905	9.20742	9.87801	8.04336	8.95526	9.36786	8.37608	9.23742	8.53906	8.0942	8.95168	8.38842	8.48924
526	2.30303	2.93148	3.54282	4.0811	3.43671	3.42831	5.4983	2.93178	3.53354	4.02511	1.31798	2.55836	3.12149	1.93173	1.579	4.43965	1.8212	2.55734	1.93458	4.41375
527	0.440968	0.343944	5.89678	0.903645	0.721335	3.04218	5.13383	0.34398	5.88134	0.891246	6.289	11.7188	6.04515	11.8969	7.21489	5.79657	7.69153	11.7141	11.9144	5.76275
528	2.70199	3.49336	3.06179	2.76852	3.81308	2.49044	3.53543	3.49372	3.05377	2.73053	3.54336	4.54896	3.94987	4.16925	5.68057	3.82497	4.16287	4.54714	4.17539	3.80266
529	8.06869	5.13146	3.73313	5.73676	4.46406	4.13905	3.57948	5.13199	3.72335	5.65805	6.72748	5.21418	3.75949	4.13216	4.98958	3.77633	2.98458	5.2121	4.13825	3.7543
530	4.22997	3.60145	6.71922	9.06854	6.16191	7.98251	5.84986	3.60182	6.70163	8.94411	3.20669	5.94185	2.59	8.11864	10.9255	8.61496	6.42188	5.93947	8.1306	8.56471
531	8.05287	8.00014	8.34273	8.96592	8.17607	8.45025	9.29301	8.00097	8.32088	8.8429	6.75294	6.04345	7.00731	7.41533	7.67466	9.41982	9.7121	6.04103	7.42625	9.36486
532	2.37668	2.51608	3.03387	4.47667	3.897	5.71828	3.65261	2.51634	3.02592	4.41525	4.7659	3.21909	11.4892	6.45409	10.3208	3.73328	6.48804	3.21781	6.4636	3.7115
533	2.70521	2.70103	2.60199	3.21109	4.25492	8.60294	2.9831	2.70131	2.59518	3.16703	4.86466	7.94406	8.69258	16.3209	5.84862	7.69445	10.5885	7.94088	16.345	7.64956
534	5.56541	5.96319	5.59883	2.72441	6.48063	4.3037	5.76259	5.96381	5.58417	2.68703	5.31959	5.23693	4.50237	4.71226	4.76909	5.87668	5.04677	5.23483	4.71921	5.84239
535	1.52453	3.20805	3.35397	3.25695	2.64175	2.44493	4.34837	3.20838	3.34518	3.21226	2.92726	4.12928	4.50223	3.39887	2.91086	2.51564	3.96417	4.12762	3.40388	2.50096
536	3.61647	3.92745	3.39002	6.66624	5.52959	4.33122	3.73946	3.92786	3.38114	6.57477	2.33352	2.45572	3.35689	3.35279	3.24413	2.65531	3.24	2.45474	3.35773	2.63982
537	3.77468	3.7896	3.2304	2.88004	1.74669	1.64635	2.2978	3.79	3.22194	2.84052	5.24828	3.95781	2.01272	2.97833	2.72764	2.38871	2.41831	3.95623	2.98272	2.37477
538	7.64035	3.35679	5.12189	6.77068	3.60696	5.65661	4.15088	3.35714	5.10847	6.67778	4.69122	4.33463	5.35729	5.20987	5.60342	3.80336	5.89788	4.33289	5.21755	3.78118
539	6.16664	5.65647	3.98489	5.95028	6.4747	6.44442	5.56081	5.65706	3.97446	5.86864	5.92235	3.31616	3.61535	6.93963	6.73042	6.90253	7.7713	3.31483	6.94985	6.86226
540	2.22824	2.75885	1.45445	1.61982	5.51642	6.06027	1.163	2.75914	1.45064	1.59759	5.27243	7.06462	8.10453	9.95361	5.29356	7.6783	8.72326	7.06179	9.96828	7.6335
541	6.08818	6.43879	7.54771	8.57241	6.73234	6.11451	6.57116	6.43946	7.52795	8.45479	4.76452	6.4932	8.76014	6.34786	8.3552	8.86851	4.93888	6.4906	6.35721	8.81678
542	3.73501	3.80027	3.43252	6.27531	5.82722	5.18538	3.69793	3.80066	3.42353	6.18921	2.36277	2.4865	3.39897	3.47721	3.28334	2.62506	3.28062	2.48551	3.48233	2.60975
543	6.06857	5.10537	2.69236	5.51368	5.38429	5.64371	5.0827	5.1059	2.68531	5.43803	2.63399	1.91936	0.981593	1.60929	1.07249	4.41062	1.61202	1.9186	1.61166	4.38489
544	7.6623	8.34252	1.33627	6.27712	10.139	6.67217	2.57838	8.34338	1.33277	6.19099	5.77175	11.9052	6.11181	5.7463	3.65846	10.0299	13.3988	11.9004	5.75476	9.97141
545	2.84858	2.8619	3.63227	4.91151	4.33593	7.00771	4.05845	2.8622	3.62276	4.84412	5.1856	3.47079	11.5485	7.63477	11.2978	4.23384	7.12024	3.4694	7.64601	4.20914
546	6.76876	7.00942	7.38392	8.70589	6.71745	5.20028	3.87325	7.01015	7.36458	8.58644	8.00432	5.87558	5.07137	7.42775	7.77534	6.8321	5.85	5.87323	7.43869	6.79224
547	3.01146	3.35343	1.9102	3.73451	4.20912	3.5726	2.50497	3.35377	1.9052	3.68326	3.33811	2.87473	3.76543	3.42254	3.78016	3.42869	2.67099	2.87358	3.42758	3.40869
548	8.74481	8.35399	5.60193	4.57886	6.01097	3.80904	4.84995	8.35486	5.58726	4.51603	4.62872	4.24879	2.91204	2.17109	1.4676	3.34737	1.8949	4.24709	2.17429	3.32784
549	6.54809	6.67797	6.59636	6.73808	5.03883	3.91584	4.80403	6.67866	6.57909	6.64563	4.61658	6.18567	6.11862	3.98214	5.26329	4.61317	3.0559	6.1832	3.98801	4.58626
550	4.54842	4.05349	6.97757	4.33456	4.41384	3.56947	7.66123	4.05391	6.95929	4.27509	3.29231	4.07152	1.56851	2.70353	2.4214	4.93475	3.09479	4.06989	2.70751	4.90596
551	3.93088	4.19205	7.81858	7.5208	5.33028	1.94872	0.721577	4.19249	7.7981	7.41761	8.42953	14.9506	4.42426	12.1913	4.13957	10.6173	6.24549	14.9446	12.2093	10.5553
552	4.27347	4.25603	4.61085	9.07162	7.19459	6.35263	5.87572	4.25647	4.59877	8.94715	3.85671	3.98801	5.54807	5.22727	4.9162	3.75024	5.35489	3.98641	5.23497	3.72836
553	5.70777	5.10171	5.4714	6.35772	4.1125	5.76333	4.85418	5.10224	5.45707	6.27049	7.49188	5.33717	3.96034	4.27527	5.78575	4.86067	3.64702	5.33503	4.28156	4.83232
554	2.8498	3.52144	4.26202	3.54032	3.46669	2.71652	2.61271	3.5218	4.25086	3.49174	3.62969	4.40572	4.22036	4.82685	6.044	3.90498	4.79449	4.40396	4.83396	3.8822
555	7.23824	8.0271	7.76903	8.19226	7.36821	6.02724	7.43679	8.02793	7.74868	8.07985	6.73706	7.78957	8.2062	7.05745	7.90886	7.7808	6.7785	7.78646	7.06785	7.73541
556	4.91537	4.27198	3.59706	3.86174	4.16078	3.9629	3.80772	4.27242	3.58764	3.80875	4.34128	2.68258	3.46488	3.26909	4.03656	3.64513	4.20854	2.68151	3.27391	3.62386
557	2.25571	3.27474	2.13324	3.29991	2.12198	0.88653	3.11323	3.27508	2.12765	3.25463	5.44902	6.23694	7.99802	3.70862	9.56586	3.66928	6.51405	6.23444	3.71409	3.64787
558	2.71474	4.12525	4.25247	6.41462	5.57438	6.59973	7.01579	4.12568	4.24133	6.32661	2.60696	4.23172	8.94273	7.59738	9.40822	6.39851	6.82896	4.23002	7.60857	6.36119
559	2.6144	3.94266	4.3735	5.16142	4.28108	3.54908	4.3676	3.94307	4.36205	5.0906	2.33022	3.02401	1.22456	3.1809	2.06615	3.1951	2.85249	3.0228	3.18558	3.17646
560	2.93594	2.58532	2.35314	4.50454	3.86881	7.98153	3.23635	2.58559	2.34698	4.44273	3.70226	3.48644	7.30177	4.33068	5.14508	2.99469	4.28092	3.48504	4.33706	2.97722
561	3.31943	4.77739	5.44968	6.55761	4.92635	5.33241	5.11688	4.77789	5.43541	6.46763	3.83488	6.70233	2.70452	3.28912	1.58084	6.26471	4.17184	6.69965	3.29397	6.22817
562	2.37848	3.37221	5.35679	6.45085	5.57242	5.82243	7.06607	3.37256	5.34276	6.36234	2.95717	2.93804	2.65481	2.65172	1.52209	4.73799	1.70216	2.93687	2.65563	4.71036
563	5.76716	5.07782	6.28314	6.14587	4.59698	4.22127	7.18755	5.07834	6.26668	6.06154	1.57668	2.61276	3.57155	2.81367	3.07228	2.87725	0.153871	2.61171	2.81781	2.86046
564	7.66466	6.7005	7.58951	5.4982	6.49076	4.66497	7.9238	6.7012	7.56963	5.42276	4.9054	4.14057	7.38262	4.34701	4.8688	6.90158	5.46295	4.13892	4.35341	6.86132
565	6.66782	7.50054	7.172	7.66549	6.53382	5.5092	6.73182	7.50132	7.15322	7.56031	6.4809	6.88564	6.81621	6.96157	7.14333	5.54434	6.3143	6.88288	6.97183	5.512
566	5.13637	4.03128	3.96886	3.81771	4.66241	6.42085	3.10233	4.0317	3.95847	3.76532	5.72529	2.12701	5.74465	3.92019	3.65856	2.50373	3.79323	2.12615	3.92596	2.48912
567	7.36956	12.464	7.21524	9.38959	11.3736	4.53757	9.62733	13.6624	7.19634	9.26076	5.0307	12.1189	5.05609	7.61483	6.23769	11.9329	15.067	12.114	7.62605	11.8633
568	2.56904	2.7946	3.05719	4.52651	4.08969	3.23554	4.23344	2.79489	3.04919	4.4644	1.6941	2.07665	2.1428	3.39008	3.13913	4.03013	2.26554	2.07582	3.39507	4.00662
569	6.90164	7.38371	7.12552	8.04951	8.27641	7.31624	6.64525	7.38448	7.10686	7.93907	7.13399	6.74909	7.33665	6.20647	8.23835	7.66781	5.33569	6.74639	6.21561	7.62308
570	4.00526	1.46273	2.28168	1.72809	1.69388	2.48588	2.93478	1.46288	2.27571	1.70438	5.35666	1.29151	1.29007	1.71487	2.0101	8.4889	1.86254	1.291	1.7174	8.43938
571	9.39871	6.57916	7.7415	7.08357	5.32193	4.87103	5.9471	6.57984	7.72123	6.98638	8.12863	8.09702	4.25395	5.04208	6.00183	5.53621	4.13929	8.09378	5.04951	5.50392
572	3.01295	4.5242	5.06986	5.74355	3.83552	3.64019	4.4139	4.52467	5.05658	5.66474	4.94961	7.96889	0.796711	9.95884	16.4026	0.725246	4.84551	7.9657	9.97352	0.721016
573	7.79255	8.45405	8.29015	9.12266	6.70755	5.10171	6.16017	8.45492	8.26844	8.99749	5.04596	7.42595	7.67792	4.61501	6.60461	6.1536	4.07027	7.42298	4.62181	6.1177
574	3.36846	4.00703	3.66789	6.84722	6.68945	5.7031	3.8857	4.00745	3.65829	6.75327	2.5248	2.65701	3.63205	3.83999	3.71479	2.63897	3.50558	2.65595	3.84565	2.62358
575	4.92722	5.86646	8.61117	7.38978	7.07632	8.10328	7.09894	5.86707	8.58862	7.28839	7.89226	6.51853	9.28234	5.89926	8.42131	6.79686	6.58195	6.51593	5.90795	6.75721
576	6.09241	6.75844	5.21286	8.85268	7.0134	5.98027	4.59332	6.75914	5.19921	8.73121	3.58827	2.92039	5.16191	4.75016	4.56507	3.16093	4.98218	2.91922	4.75716	3.14249
577	6.96915	5.53109	4.40874	5.19498	5.36028	5.17404	4.18454	5.53167	4.3972	5.1237	6.56946	4.76722	3.74246	5.79752	7.01406	3.75203	5.23596	4.76531	5.80607	3.73014
578	5.4833	4.41392	3.5531	3.7138	2.9764	2.83053	2.69566	4.41437	3.54379	3.66284	5.33573	2.54996	1.65068	2.68505	3.02653	2.89572	3.39587	2.54894	2.68901	2.87882
579	3.86748	4.59118	4.99901	2.94267	3.70641	1.96318	3.11643	4.59166	4.98592	2.90229	2.17592	2.19475	1.5533	0.873592	2.93276	2.96383	1.45417	2.19387	0.874879	2.94654
580	5.50954	6.41682	6.57835	8.33064	9.65621	8.76717	7.67348	6.41749	6.56112	8.21634	6.82602	7.2306	6.45897	8.71721	9.01167	9.57099	8.42382	7.2277	8.73005	9.51515
581	5.18259	4.83833	4.01001	4.75617	5.86164	5.01786	5.19755	4.83883	3.99951	4.69091	4.85468	3.28456	4.34286	4.40563	5.49201	5.2078	5.52745	3.28324	4.41212	5.17742
582	6.05374	4.62714	4.34321	4.08308	5.06181	4.91503	4.18022	4.62762	4.33183	4.02705	2.18542	2.41752	2.23509	3.89746	4.08145	3.05118	4.0569	2.41655	3.9032	3.03338
583	2.90758	2.20485	2.39278	3.52805	3.34732	1.9537	2.32923	2.20508	2.38651	3.47964	3.54809	4.99695	8.77541	5.17811	6.63231	4.09063	4.66919	4.99495	5.18574	4.06676
584	6.08085	5.69551	3.43499	5.372	4.316	3.43437	3.3881	5.6961	3.42599	5.2983	4.38832	3.97559	1.39476	2.4733	1.79821	3.21355	1.81235	3.974	2.47694	3.19481
585	3.78752	2.95882	2.76602	5.38795	4.48397	3.70269	2.91451	2.95913	2.75878	5.31402	4.23764	7.15904	4.11307	8.52251	7.24574	6.31032	5.33476	7.15617	8.53507	6.2735
586	1.62359	2.4554	2.37991	2.54093	2.38246	1.69876	3.76936	2.45565	2.37367	2.50607	3.03932	3.44092	1.20449	1.51067	4.56223	3.43795	6.8783	3.43955	1.5129	3.41789
587	4.30176	5.09637	9.41168	6.96284	12.7353	10.3595	6.30197	5.0969	9.38703	6.86731	5.48284	7.81578	7.10219	10.4282	10.0193	6.37062	3.34423	7.81265	10.4436	6.33345
588	6.67586	8.40536	7.14119	7.21585	7.71765	7.19759	8.07703	8.40624	7.12248	7.11684	8.40802	8.45233	6.79813	6.55973	7.01719	7.55144	6.11345	8.44895	6.56939	7.50739
589	2.46101	4.28515	6.60066	4.14261	4.00775	3.28845	6.02988	4.2856	6.58337	4.08577	4.18242	2.89581	3.48365	3.71803	3.78299	4.63846	4.94462	2.89465	3.7235	4.6114
590	0.253577	3.1898	3.71173	4.09416	3.80891	6.78903	4.94331	3.19013	3.702	4.03798	3.12201	3.36841	2.8734	3.69983	5.44327	4.06194	3.04524	3.36706	3.70528	4.03825
591	2.15902	2.41684	2.03876	2.76887	2.71822	1.81002	2.28827	2.41709	2.03342	2.73087	4.2005	6.80256	7.42374	7.1191	7.20786	4.77994	5.5603	6.79984	7.12959	4.75206
592	4.38172	4.75096	6.00523	5.59289	6.06938	7.08108	5.15915	4.75145	5.9895	5.51615	7.19856	5.29227	7.29667	4.9527	6.50073	5.67973	4.75642	5.29015	4.96	5.6466
593	6.28895	4.99055	3.80832	7.47121	7.65816	3.67671	4.93325	4.99107	3.79834	7.3687	6.24136	10.3848	2.22232	8.86027	8.27654	7.86803	5.97505	10.3806	8.87333	7.82213
594	4.86175	5.49936	4.88225	4.25058	5.15873	3.43674	4.84844	5.49993	4.86947	4.19225	5.59427	3.92847	7.03434	4.79619	9.16768	5.01779	4.38096	3.9269	4.80326	4.98852
595	0.309554	0.438021	0.556431	0.390105	2.55308	0.45394	2.93807	0.438066	0.554974	0.384753	2.01042	3.16522	1.86582	8.59403	13.3598	1.75551	7.17806	3.16395	8.60669	1.74527
596	0.206569	3.52956	4.37788	4.77941	3.82274	3.77292	3.73119	3.52993	4.36641	4.71383	2.9976	3.4675	3.12273	3.84098	3.50421	4.52883	3.76735	3.46611	3.84664	4.50241
597	2.51535	3.88053	2.07878	3.09326	3.89179	1.7539	2.39511	3.88093	2.07334	3.05082	2.41997	6.30503	1.91233	2.91024	2.23068	4.33763	8.4978	6.30251	2.91453	4.31233
598	7.93469	6.8094	5.02535	6.40864	4.46574	5.64447	4.50294	6.81011	5.01219	6.32071	5.4736	3.38976	2.90281	1.88156	1.40899	3.07515	1.51989	3.38841	4.04072	3.05721
599	5.19828	4.92219	3.62732	6.3184	4.60942	3.49991	4.51596	4.9227	3.61782	6.2317	2.49687	1.77306	3.59187	5.0587	2.26662	2.89362	3.46681	1.77235	5.06615	2.87674
600	5.74872	5.76169	6.76816	5.9262	6.25316	4.99164	6.0076	5.76228	6.75043	5.84489	5.27496	5.68638	4.27564	4.68789	4.71648	6.11159	5.17157	5.68411	4.6948	6.07594
601	5.90321	5.26682	4.25492	3.93347	3.29169	1.85274	3.40619	5.26736	4.24378	3.8795	4.03002	1.36326	1.02035	1.12078	0.742112	1.74909	1.03781	1.36271	1.12243	1.73888
602	8.33319	8.88998	8.30856	5.05918	10.6865	16.9788	6.82705	8.8909	8.2868	4.98976	7.46007	10.2662	7.73845	8.09308	6.59896	13.3323	8.42967	10.2621	8.105	13.2545
603	7.2472	5.93019	5.84575	6.45629	5.87777	6.56398	6.39515	5.9308	5.83044	6.3677	5.0506	5.48475	4.89308	6.33402	5.07112	6.79101	6.15923	5.48256	6.34336	6.7514
604	2.14109	2.31263	1.64285	2.90749	2.65979	3.67263	2.33631	2.31287	1.63855	2.8676	5.81023	6.31227	6.07503	6.61772	9.03826	4.37928	6.1238	6.30975	6.62747	4.35374
605	7.10425	4.42307	2.71535	2.24896	3.30456	2.22218	2.27627	4.42353	2.70824	2.2181	4.7404	4.69725	2.87392	2.63647	2.39033	2.17731	2.32891	4.69537	2.64035	2.16461
606	6.02118	4.83843	4.16424	4.43807	3.92864	2.33268	3.57729	4.83893	4.15334	4.37718	7.73758	6.93172	4.79586	6.96789	3.47934	4.60193	4.47372	6.92895	6.97816	4.57508
607	5.30215	5.64431	6.30835	5.42257	4.97596	4.60824	5.67233	5.64489	6.29183	5.34817	4.60759	5.53134	6.15759	5.13617	6.09815	5.65198	5.5349	5.52913	5.14374	5.619
608	3.3521	3.68645	3.53842	5.89647	5.15043	4.55257	3.51019	3.68684	3.52916	5.81556	2.43567	2.11341	3.50384	3.66408	3.20835	2.4811	3.38184	2.11256	3.66948	2.46663
609	2.43151	1.55506	4.09147	4.07966	3.09534	2.9377	3.5621	1.55522	4.08075	4.02368	3.84874	5.99811	5.02685	4.99197	5.11184	6.12648	7.20849	5.99571	4.99932	6.09074
610	3.86269	4.62693	4.37063	5.44073	6.44605	5.94194	5.8256	4.62741	4.35918	5.36608	4.32252	4.59982	3.97092	5.90913	6.05007	6.2621	4.59472	4.59798	5.91784	6.22557
611	1.37832	1.57326	3.59922	1.00136	1.94577	0.404366	3.13354	1.57342	3.5898	0.987616	3.52889	6.1104	1.17628	6.78437	4.36768	4.59259	2.63674	6.10795	6.79437	4.56579
612	3.35546	3.07881	2.11114	3.03836	3.62904	3.24387	1.21388	3.07913	2.10561	2.99667	3.41141	2.71302	4.39857	5.22008	5.28775	3.22852	2.6965	2.71194	5.22777	3.20969
613	3.02509	2.86539	3.65307	3.65266	2.8762	3.90581	3.65524	2.86569	3.6435	3.60254	4.13843	4.08632	3.51646	2.92076	3.81033	3.95458	2.84526	4.08469	2.92506	3.93151
614	2.4594	6.53521	3.09835	4.57061	6.0716	3.19885	4.13679	6.53588	3.09024	4.50789	5.32353	3.02359	6.83042	6.88243	4.12021	3.79046	7.82734	3.02239	6.89257	3.76835
615	6.65744	3.96332	1.64143	5.84333	5.79187	6.07913	3.49765	3.96374	1.63713	5.76315	1.04815	1.98751	2.59218	5.86818	4.33551	2.20353	1.64685	1.98672	5.87682	2.19068
616	2.54978	2.77049	5.58909	2.7743	2.64168	2.6779	4.76228	2.77077	5.57445	2.73624	3.55727	2.48415	2.79719	2.30295	2.32029	3.64974	3.94289	2.48315	2.30634	3.62845
617	6.2912	6.99557	4.57426	4.92145	6.0928	5.73224	5.25995	6.9963	4.56228	4.85392	7.1023	9.36129	8.74396	6.23273	7.94909	6.28904	5.33318	9.35754	6.24191	6.25236
618	5.52785	6.6223	7.4698	6.49686	5.41623	5.67564	6.13029	6.62298	7.45024	6.40771	7.39039	6.39899	7.14614	5.60743	8.10365	6.09827	5.36894	6.39643	5.61569	6.06269
619	4.38665	5.89396	7.51699	7.2307	8.36384	6.55975	5.6623	5.89457	7.4973	7.13149	6.33325	9.57577	8.55013	5.68348	5.84788	9.84188	8.73174	9.57194	5.69186	9.78446
620	5.99377	7.39241	7.87946	6.92216	6.3501	2.73794	4.53966	7.39318	7.85883	6.82719	3.03375	3.0133	1.76248	1.82244	1.03997	3.47409	1.65634	3.01209	1.82513	3.45382
621	3.447	8.66522	6.52902	7.68402	7.24033	5.63879	7.84993	8.66612	6.51192	7.57858	7.5147	9.57122	9.62662	10.9849	6.32562	8.93314	9.59461	9.56739	11.0011	8.88103
622	2.49916	2.34058	2.86013	3.95874	3.67848	5.11958	3.16018	2.34082	2.85264	3.90442	4.23031	2.74525	9.48463	5.93762	8.43193	3.30294	5.42755	2.74416	5.94637	3.28367
623	2.78694	1.98677	0.887639	2.74821	3.57801	9.08291	0.990195	1.98697	0.885314	2.7105	3.50704	5.50271	5.17399	3.0431	0.4413	7.83876	5.30161	5.50051	3.04758	7.79303
624	2.47582	2.93315	4.16603	4.00737	3.15174	2.99124	3.62701	2.93345	4.15512	3.95238	4.066	7.05251	6.00483	11.239	12.6785	3.32336	7.81773	7.04969	11.2555	3.30397
625	3.14259	7.01513	5.01181	5.84785	5.34965	3.79682	5.92117	7.01586	4.99868	5.76761	3.64	3.83061	5.3881	5.96988	6.43635	5.9551	6.25506	3.82908	5.97868	5.92036
626	3.97935	4.34145	3.38532	6.9738	6.23532	5.16498	3.4947	4.3419	3.37646	6.87811	2.33029	2.45232	3.35224	4.13242	3.52129	2.70057	3.23552	2.45134	4.13851	2.68481
627	1.32856	1.82185	2.44973	3.16171	3.59165	4.3659	3.60303	1.82204	2.44332	3.11833	2.12751	2.99085	4.30162	3.01046	2.13397	3.95392	3.86536	2.98966	3.0149	3.93085
628	4.61333	5.31188	5.12739	5.77975	5.4478	5.18592	4.98383	5.31243	5.11396	5.70045	5.21961	4.43469	5.06656	4.95903	5.60538	5.39335	5.35585	4.43292	4.96634	5.36189
629	4.36842	1.49954	3.3219	2.38567	1.88748	2.6797	3.05685	1.4997	3.3132	2.35294	7.17797	1.51728	4.55352	1.80082	1.9659	5.0877	1.78085	1.51667	1.80347	5.05803
630	2.26169	4.03539	3.19075	6.28699	6.03288	4.86988	5.53889	4.03581	3.18239	6.20073	1.92163	3.0755	3.29566	5.33466	4.11198	3.51312	1.93532	3.07427	5.34252	3.49263
631	5.74662	4.25673	3.30068	4.36629	4.93449	6.68789	5.56832	4.25717	3.29204	4.30638	4.48914	3.63643	3.79369	6.58563	6.97007	6.60442	6.45215	3.63498	6.59534	6.56589
632	6.5218	6.79833	3.27647	2.32369	4.38734	3.03643	3.44586	6.79903	3.26789	2.29181	7.0173	6.03132	2.06605	2.88271	2.79283	2.77251	2.1862	6.02891	2.88696	2.75634
633	4.98548	4.1476	2.66424	5.79208	4.92828	2.78835	4.06514	4.14803	2.65726	5.7126	1.3761	1.82918	0.473651	0.791774	0.351548	2.4631	0.892912	1.82845	0.79294	2.44873
634	3.45522	2.40345	2.43687	3.50029	3.83303	3.3153	3.06504	2.4037	2.43049	3.45226	3.37492	3.64989	3.86273	6.10269	7.56931	3.69062	5.77132	3.64843	6.11168	3.66909
635	6.93854	5.41477	5.69529	7.42878	4.43975	7.1936	4.84156	5.41533	5.68038	7.32685	7.1919	6.44695	5.40926	0.338311	0.295258	4.31129	4.03475	6.44437	0.33881	4.28614
636	8.32085	8.05379	8.16535	7.18848	8.77221	7.61644	6.95446	8.05462	8.14397	7.08985	5.27462	8.46564	10.5128	8.66362	5.68081	8.37311	6.5498	8.46225	8.67639	8.32426
637	4.86809	4.69258	5.5974	8.2334	4.89604	4.49941	5.53882	4.69307	5.58274	8.12043	7.36246	5.93251	4.05861	9.45866	8.74361	5.92133	7.39022	5.93014	9.4726	5.88678
638	4.05154	4.7646	4.1442	4.31927	4.73383	4.53177	4.85102	4.7651	4.13335	4.26001	4.33826	2.04198	3.2916	3.3905	4.42741	4.0076	3.44595	2.04116	3.39549	3.98422
639	0.298217	2.43652	0.181446	0.26499	0.487468	2.36176	0.206735	2.43677	0.180971	0.261354	4.70196	8.88945	4.58493	1.82339	5.59256	0.378439	5.95051	8.8859	9.01922	0.376231
640	4.34412	5.50401	4.59978	6.27743	5.79301	4.08802	5.28533	5.50458	4.58774	6.1913	3.64028	3.71947	2.22159	3.60853	2.44285	4.64926	3.24305	3.71798	3.61385	4.62214
641	3.82617	0.822291	9.22383	3.3673	0.648742	3.65175	0.85897	0.822377	9.19968	3.3211	0.70935	4.46668	7.33698	0.726548	9.1753	0.848714	0.992759	4.46489	0.727619	0.843763
642	4.63223	4.27704	4.60433	5.25172	5.05738	4.55949	4.80346	4.27748	4.59227	5.17966	4.44309	4.49957	3.98045	4.74455	4.79299	4.79843	4.32037	4.49777	4.75154	4.77044
643	2.07104	2.98367	4.03291	3.45165	3.11075	3.33281	4.06014	2.98398	4.02234	3.40429	5.44845	4.5548	5.13077	6.67862	7.43488	5.50446	6.83272	4.55298	6.68846	5.47235
644	6.10136	5.71685	3.01661	4.44617	4.9783	4.50931	3.68196	5.71744	3.00871	4.38516	5.54706	3.60192	3.77595	3.96969	5.23381	4.52107	4.4822	3.60048	3.97554	4.49469
645	4.33846	5.15961	4.25171	5.16923	5.37393	4.99007	4.96799	5.16014	4.24058	5.0983	4.89833	3.88601	4.56893	4.6435	5.43233	5.29192	5.81666	3.88446	4.65034	5.26105
646	2.08345	1.87708	0.718803	3.74739	3.46134	8.42604	2.0054	1.87728	0.71692	3.69597	3.20067	2.53958	6.62126	3.77046	4.55419	2.79247	3.43107	2.53857	3.77602	2.77618
647	4.24922	3.23417	2.39554	2.80727	3.20847	2.73751	2.81378	3.23451	2.38927	2.76875	5.00357	3.41987	1.88965	1.61456	8.44475	4.73675	4.78708	3.4185	1.61694	4.70912
648	2.85772	4.75184	4.56197	6.17512	5.94116	4.02984	5.70215	4.75233	4.55003	6.0904	4.5732	4.53195	3.38124	5.37782	3.55546	6.1965	4.88879	4.53014	5.38575	6.16035
649	4.07809	8.22337	5.78767	7.3435	7.52159	3.63474	4.71867	8.22422	5.77251	7.24274	5.45616	6.4343	5.04832	4.94727	4.12479	5.45736	4.41329	6.43173	4.95456	5.42552
650	1.64709	3.03571	2.43009	2.69043	4.33671	2.15438	6.12475	3.03602	2.42372	2.65351	1.68438	3.1703	3.94531	2.01278	1.83645	3.24472	3.26159	3.16903	2.01575	3.22579
651	4.37543	4.19366	4.44091	4.18965	3.69718	2.02375	3.74171	4.1941	4.42928	4.13216	3.11475	3.69573	2.94928	3.80984	1.93326	3.13065	3.02326	3.69425	3.81545	3.11239
652	1.68539	2.12125	2.83916	2.72797	2.14552	3.54854	2.32653	2.12147	2.83172	2.69054	1.95215	3.7057	5.61186	3.93874	2.77578	3.24913	2.71049	3.70422	3.94454	3.23018
653	4.29661	4.2384	4.45459	4.94539	3.63499	2.99961	5.26617	4.23884	4.44292	4.87753	3.60402	3.50399	3.92218	2.22695	1.85072	2.98594	3.99283	3.50259	2.23024	2.96853
654	4.5502	4.95572	6.74465	7.7202	5.39082	5.90927	6.0857	4.95623	6.72699	7.61427	5.67766	4.34295	3.28926	2.59281	1.53739	4.10459	1.47705	4.34122	2.59663	4.08065
655	8.00806	9.14415	7.16375	6.57486	11.8919	5.72037	7.12169	9.1451	7.14499	6.48464	5.0319	8.50992	8.09677	8.22943	5.84123	9.10046	5.15621	8.50652	8.24156	9.04737
656	3.19274	4.92472	4.63464	4.60148	4.169	1.9433	3.8989	4.92523	4.6225	4.53834	1.9878	1.92524	1.2531	1.05843	0.72813	2.55416	3.36111	1.92447	1.05999	2.53926
657	2.71181	2.19673	1.33253	1.89856	2.00206	1.87052	1.47958	2.19696	1.32904	1.87251	3.91533	4.9239	2.23632	1.71436	8.49696	3.06694	4.06629	4.92193	1.71689	3.04905
658	3.02495	3.15727	6.06336	4.04604	3.70289	3.96385	4.89838	3.1576	6.04748	3.99053	2.94798	4.41139	5.021	3.34091	5.59254	2.69709	4.24011	4.40963	3.34583	2.68135
659	3.24725	3.48899	2.86804	3.89337	4.37092	3.1284	4.71687	3.48935	2.86053	3.83995	3.3882	2.48904	2.54062	3.74671	3.83873	5.85084	4.42338	2.48804	3.75223	5.81671
660	5.99062	3.08875	2.13538	3.94792	4.37079	2.05649	2.34984	3.08908	2.12978	3.89375	4.79126	6.84872	1.28453	5.69279	4.93324	4.04357	3.45929	6.84598	5.70118	4.01998
661	4.703	5.34153	6.71605	7.18238	4.69941	4.32869	5.04754	5.34209	6.69846	7.08383	6.03404	4.6926	4.04855	5.93423	5.79577	5.64068	5.02968	4.69073	5.94297	5.60777
662	2.26681	3.25784	5.12286	3.48395	5.22892	4.3432	7.24441	3.25818	5.10945	3.43615	2.29352	2.79845	2.74363	2.70893	2.07258	4.81012	5.4724	2.79733	2.71292	4.78206
663	4.01625	3.72876	4.36863	6.41324	5.54648	5.56068	4.61083	3.72915	4.35719	6.32525	4.56558	5.19044	4.16223	4.79658	5.57607	5.36135	4.36207	5.18836	4.80365	5.33007
664	1.8005	2.28939	2.06539	2.36798	3.41546	5.16884	2.85019	2.28963	2.05998	2.33549	3.08402	3.75621	3.88285	2.36033	3.33006	3.96542	4.9167	3.75471	2.36381	3.94229
665	3.8885	4.46062	3.29843	5.60325	4.54456	3.7006	3.84869	4.46108	3.28979	5.52637	3.02269	3.50104	0.986427	2.66783	2.12919	3.87628	2.93778	3.49964	2.67176	3.85367
666	6.95112	5.09715	4.02153	7.77804	7.02266	6.71132	4.94941	5.09768	4.01099	7.67131	6.80661	6.0961	3.28622	6.1444	8.28619	7.01675	6.83397	6.09366	6.15345	6.97582
667	5.25483	4.13473	3.7195	4.77607	4.47364	2.86498	3.03331	4.13516	3.70976	4.71053	2.55841	6.95633	5.85554	8.64787	4.95064	6.02186	6.52996	6.95354	8.66061	5.98673
668	4.89867	5.88126	6.79683	5.64244	5.33256	4.9173	6.95929	5.88187	6.77903	5.56503	4.19354	4.17852	3.50846	4.35996	4.30306	5.06132	4.12942	4.17685	4.36638	5.03179
669	3.4475	2.72288	5.35138	3.72009	2.92581	3.50439	4.67644	2.72316	5.33736	3.66905	3.3777	3.09677	4.50641	4.62737	4.51008	4.16706	4.75796	3.09553	4.63418	4.14275
670	3.67725	2.98872	2.62275	2.98902	3.26943	3.81822	4.44303	2.98903	2.61588	2.94801	2.58879	2.30779	2.59834	4.0015	4.298	4.39069	5.06104	2.30687	4.0074	4.36507
671	1.94456	2.19151	2.58699	4.01482	2.95784	4.38399	2.80796	2.19173	2.58022	3.95974	3.66856	3.58648	8.78561	5.33464	8.52151	3.17869	4.80209	3.58504	5.3425	3.16015
672	3.02143	4.60298	3.18116	4.68674	4.97817	4.87843	3.91046	4.60346	3.17283	4.62243	3.63378	2.09402	2.15266	3.25485	2.88211	4.22853	2.45631	2.09318	3.25965	4.20386
673	3.45725	3.88468	3.90957	4.9526	5.61679	5.31651	5.26209	3.88508	3.89933	4.88465	4.00007	4.10985	3.60265	5.29171	5.26617	5.59611	4.1689	4.10821	5.2995	5.56346
674	2.70285	2.4912	4.06623	3.91137	4.28347	2.18614	3.54013	2.49146	4.05559	3.8577	3.54683	3.51352	12.9771	4.88335	5.88549	2.70133	6.5307	3.51212	4.89054	2.68557
675	5.18522	5.35517	5.15802	4.52188	5.19767	3.5948	4.79705	5.35573	5.14451	4.45984	5.51705	5.43811	2.48218	5.2777	3.62773	3.77177	3.07038	5.43593	5.28547	3.74977
676	2.30155	4.2568	3.87279	5.06132	4.09205	2.78068	4.73447	4.25724	3.86264	4.99188	4.34183	2.80543	4.3902	3.8882	4.47569	4.97775	5.30378	2.80431	3.89393	4.94871
677	1.79291	1.92417	1.46965	2.54528	2.3668	3.313	2.03255	1.92437	1.4658	2.51036	5.44254	5.84007	5.28801	5.82408	7.85078	3.91367	5.42375	5.83774	5.83266	3.89084
678	5.36312	5.85125	6.26367	6.11223	5.21053	4.29557	5.34644	5.85186	6.24726	6.02836	4.95873	5.28104	5.95392	5.34444	5.61473	5.74761	5.16826	5.27893	5.35231	5.71409
679	2.35309	2.17058	1.7424	3.55689	4.4523	6.81716	2.19374	2.17081	1.73783	3.50809	2.73066	2.58633	4.42712	2.94168	3.15588	2.88696	3.31994	2.58529	2.94602	2.87012
680	3.43063	5.209	5.73734	4.60958	4.81476	2.79479	5.04547	5.20954	5.72231	4.54633	3.61652	3.72292	4.43733	3.30922	2.5076	4.23054	3.16782	3.72143	3.31409	4.20586
681	1.52925	1.80115	5.53444	2.69108	2.86595	3.93639	4.81837	1.80134	5.51995	2.65415	4.87723	7.39641	8.79853	8.35567	8.11982	5.48105	6.73352	7.39345	8.36798	5.44907
682	4.23456	3.94615	3.67276	3.85354	4.35778	4.05632	4.02224	3.94655	3.66314	3.80067	3.83312	2.7784	3.74961	3.51764	4.23208	4.16448	4.73015	2.77729	3.52282	4.14018
683	3.59326	2.93812	2.16718	3.77183	3.19698	3.07182	2.78173	2.93842	2.1615	3.72008	2.77856	3.07566	2.56727	4.80061	5.41254	2.97197	3.87404	3.07443	4.80768	2.95463
684	4.09328	5.47407	6.63	5.05054	6.24457	4.41722	6.00603	5.47464	6.61264	4.98125	4.90462	3.99018	3.75981	4.87318	5.45531	5.36961	4.70393	3.98858	4.88035	5.33829
685	3.74012	2.36261	3.60227	4.20936	4.62462	4.46925	4.8121	2.36285	3.59283	4.1516	4.38482	3.57969	3.57074	5.15633	5.52042	5.25493	3.54384	3.57826	5.16393	5.22427
686	1.80027	1.49126	1.87227	2.68319	2.73571	4.6176	2.35643	1.49142	1.86737	2.64637	4.08304	2.50942	5.71825	5.49805	7.60053	2.93993	5.19913	2.50842	5.50615	2.92278
687	3.92062	4.68918	4.54396	4.60719	4.60874	3.20334	4.89633	4.68967	4.53206	4.54398	5.10715	5.40573	4.85312	4.97425	5.3617	4.9176	4.51108	5.40357	4.98158	4.88892
688	2.35184	2.48702	2.09251	3.03151	4.01988	5.86988	2.87969	2.48728	2.08703	2.98992	3.15165	1.45451	4.1938	3.23443	3.48314	2.31375	3.45304	1.45393	3.2392	2.30026
689	2.15989	3.02492	2.88217	4.17378	2.10697	2.58563	3.70318	3.02523	2.87462	4.11651	2.73302	3.92345	2.60674	2.31722	2.55779	3.89744	2.2282	3.92188	2.32064	3.8747
690	3.02871	2.57449	3.65662	3.51736	4.7857	2.62548	3.18351	2.57476	3.64705	3.4691	2.51704	5.55022	3.62088	7.08317	7.51029	5.58378	5.17126	5.548	7.09361	5.55121
691	5.20332	5.35978	4.40269	6.80729	5.62051	4.82521	5.38524	5.36033	4.39115	6.71389	5.65425	4.13879	4.08472	4.87478	4.10698	6.28489	5.03219	4.13714	4.88196	6.24822
692	6.23962	5.05966	6.43511	6.32746	4.56303	5.00106	6.06401	5.06018	6.41826	6.24064	7.21038	6.44969	5.65685	5.06521	7.82373	7.39484	4.43394	8.62965	5.07267	7.36401
693	2.95803	2.47183	0.968858	4.31573	3.65386	5.89033	0.998065	2.47208	0.966321	4.25651	3.33758	4.80674	6.84981	4.21316	3.03371	4.61879	10.1647	4.80482	4.21937	4.59185
694	0.393706	2.28615	0.918275	3.51443	3.47736	3.99532	1.66957	2.28638	0.91587	3.46621	4.23949	2.81024	2.35305	4.31765	4.92776	1.86688	2.58842	2.80912	4.32401	1.85599
695	2.89157	3.38648	2.49068	2.97253	4.06646	3.01562	2.11245	3.38683	2.48416	2.93175	3.86594	6.64131	3.76598	7.20005	4.55653	6.39879	5.01968	6.63865	7.21066	6.36146
696	2.72247	3.71377	3.79252	3.94585	3.409	1.86925	4.85095	3.71415	3.78258	3.8917	3.59272	4.12154	2.94174	2.8965	0.357383	3.79755	2.77023	4.11989	2.90077	3.77539
697	2.02741	1.83173	5.0494	2.3845	2.13611	6.36867	0.989619	1.83192	5.03618	2.35178	3.94022	7.20801	4.81294	5.82512	2.36466	7.69298	6.78806	7.20512	5.8337	7.64811
698	0.328135	2.46924	3.50713	0.602608	2.65327	2.38326	1.66377	2.4695	3.49795	0.594339	3.18055	5.76938	4.26488	9.54085	4.27431	3.499	3.35194	5.76707	9.5549	3.47858
699	2.79165	2.64412	2.06872	3.14438	4.09126	5.86381	2.74155	2.64439	2.0633	3.10123	3.61268	1.57882	4.18915	3.30284	3.24492	2.21316	3.41365	1.57819	3.30771	2.20025
700	2.97545	4.29132	2.83203	1.48513	4.12657	2.12233	2.57342	4.29177	2.82461	1.46475	4.28024	2.7344	1.74387	3.45242	2.83982	2.35797	2.82506	2.7333	3.4575	2.34422
701	4.72542	4.90933	4.54774	5.67731	5.4163	4.87458	5.04072	4.90984	4.53583	5.59941	4.56202	5.34773	5.42802	4.63003	5.29236	5.32341	3.5136	5.34559	4.63685	5.29235
702	3.62571	3.9103	3.59625	4.61772	4.44787	4.62554	3.13427	3.9107	3.58683	4.55436	4.1633	5.11284	6.66602	4.74297	4.28887	4.40119	3.22906	5.11079	4.74996	4.37551
703	2.10502	2.12469	3.5421	3.40719	1.87887	3.16579	0.781349	1.08736	3.53282	3.36044	2.67555	4.82808	3.37216	9.60192	0.393722	3.3808	4.1212	4.82615	9.61607	3.36107
704	3.9741	3.95875	3.83564	5.26334	5.65714	5.65458	5.48017	3.95916	3.82559	5.19112	3.89998	4.47324	3.75763	5.34182	5.80451	5.58497	3.81935	4.47145	5.34969	5.55239
705	2.37634	2.56475	3.99864	8.19645	6.05694	6.1066	3.48128	2.56502	3.98817	8.08399	2.75247	3.3876	3.20368	3.69246	5.47902	3.21154	2.48051	3.38624	3.6979	3.1928
706	3.57121	4.11953	4.24997	5.33924	5.92318	5.84582	5.52067	4.11996	4.23884	5.26598	4.35158	4.58448	3.79666	5.69764	5.57441	6.07954	4.66372	4.58265	5.70603	6.04408
707	2.83628	1.76651	5.0247	1.94575	3.80114	3.57917	0.609738	1.76669	5.01154	1.91905	3.27078	7.18241	8.11009	6.69356	3.50347	6.23721	5.98777	7.17953	6.70343	6.20083
708	4.21796	3.97658	3.41352	4.44042	3.44623	3.16747	3.25729	3.97699	3.40458	4.3795	4.06043	4.33777	3.49878	4.92381	5.36767	3.2386	3.68969	4.33604	4.93106	3.2197
709	2.46076	2.81674	2.99299	2.54601	1.73188	2.422	4.07176	2.81703	2.98515	2.51108	2.78303	4.28122	5.05894	2.74628	4.62629	2.63069	3.79756	4.27951	2.75032	2.61535
710	4.1518	4.69148	4.59725	5.83256	4.6057	4.79565	4.93044	4.69197	4.58521	5.75253	4.5685	5.12373	5.1339	4.29815	5.35891	5.17556	3.71733	5.12168	4.30448	5.14536
711	3.40662	3.51249	4.56729	6.86861	5.81443	5.72602	4.3434	3.51285	4.55533	6.77437	5.00225	3.61393	5.17905	5.51132	7.3233	5.86966	4.80635	3.61249	5.51944	5.83541
712	1.4902	1.54917	1.62813	2.80048	2.32753	3.3066	1.90983	1.54933	1.62387	2.76206	3.25016	2.67121	8.58096	5.14566	8.38003	2.59484	4.63959	2.67014	5.15324	2.5797
713	4.42671	4.2559	4.36088	4.54735	3.61352	2.71086	2.99591	4.25634	4.34946	4.48496	4.84264	3.14187	2.79484	3.9758	3.96538	3.29651	2.9457	3.14061	3.98166	3.27728
714	3.7459	3.50647	3.98996	4.50299	3.99816	3.78872	3.88069	3.50684	3.97951	4.44121	3.72999	3.64243	3.60086	3.95153	4.13549	4.34079	4.26016	3.64097	3.95735	4.31547
715	1.98294	2.13219	1.76488	3.1948	3.90393	5.65839	2.70203	2.13241	1.76026	3.15096	2.66824	1.33133	4.0649	3.16815	5.80699	2.2061	3.37707	1.3308	3.17282	2.19323
716	3.9094	4.59833	3.72257	4.60205	2.03586	1.38764	3.91875	4.5988	3.71282	4.53891	2.67811	5.07692	0.344057	1.24523	1.5124	3.0201	3.29951	5.07489	1.24707	3.00248
717	2.77849	3.29416	4.24007	3.60198	3.72398	4.57697	3.69726	3.29451	4.22897	3.55255	4.09765	3.61944	4.68445	3.89948	4.06582	3.71082	3.64553	3.61799	3.90523	3.68917
718	5.01134	5.28754	6.62212	3.53307	7.40882	4.64469	4.42623	5.28809	6.60478	3.48459	4.1307	3.87743	6.80235	5.01989	4.51733	5.49755	5.88726	3.87588	5.02728	5.46548
719	3.32874	4.0016	4.69354	6.00838	3.85155	5.12513	4.08964	4.00201	4.68125	5.92594	5.82713	4.73431	3.73209	4.51255	5.95723	4.78501	4.22047	4.73242	4.5192	4.7571
720	1.35109	1.51366	1.84842	3.12362	2.56682	3.34256	2.13463	1.51382	1.84358	3.08076	2.86357	2.72916	8.16146	4.59007	8.0228	2.77256	4.56856	2.72807	4.59684	2.75639
721	3.01945	2.52364	3.3422	3.02437	3.90345	2.87374	2.86863	2.5239	3.33344	2.98287	2.4022	3.25514	3.23388	3.76559	4.53666	2.74595	2.89693	3.25384	3.77114	2.72993
722	0.614448	0.99002	1.54902	1.02002	1.08408	0.588225	2.13111	0.990123	1.54496	1.00602	2.62025	4.92676	0.757407	5.30408	5.59561	5.86159	8.95925	4.92479	5.31189	5.8274
723	2.42154	5.08903	4.0747	3.91952	4.7989	4.17945	3.5475	5.08956	4.06403	3.86574	8.00924	5.70188	3.9145	3.8354	3.30341	3.9214	3.89439	5.6996	3.84105	3.89853
724	3.73334	3.29828	5.28342	4.51103	3.45474	3.82289	4.26836	3.29862	5.26958	4.44913	4.38181	4.94884	3.24522	4.28205	4.92162	3.86218	4.00302	4.94686	4.28836	3.83965
725	3.63001	2.73479	2.89771	3.39085	3.68576	3.62412	3.9082	2.73507	2.89012	3.34432	2.32065	1.87623	2.56302	3.78607	4.06167	4.22377	4.42085	1.87548	3.79165	4.19913
726	2.88007	5.37649	4.69128	4.21536	3.96618	4.97974	4.81185	5.37705	4.67899	4.15752	4.98013	3.51061	4.11985	4.5143	4.75159	4.83241	4.91019	3.50921	4.52095	4.80422
727	3.33982	4.4589	4.27649	4.48369	4.87411	1.93693	4.98503	4.45936	4.26529	4.42217	3.88547	3.16876	5.22344	4.10261	3.72221	3.97458	4.00317	3.16749	4.10865	3.95139
728	2.57308	4.22758	6.14799	3.9449	4.07566	3.10875	4.44292	4.22802	6.13189	3.89078	3.82828	3.13641	4.07394	4.086	4.55649	5.09143	5.09485	3.13516	4.09202	5.06173
729	4.76968	5.11165	5.76219	5.63319	4.91446	6.31322	5.01665	5.11218	5.74709	5.5559	7.13217	5.67039	5.70587	5.21398	7.64402	4.84373	4.96438	5.66812	5.22166	4.81547
730	3.29936	3.85042	4.94529	6.0761	4.28535	5.97656	4.62839	3.85082	4.93234	5.99273	5.37031	4.88635	3.74228	4.59611	6.69945	5.37043	4.64758	4.8844	4.60288	5.3391
731	2.86679	2.83993	3.12115	3.82854	3.35279	2.25113	3.27511	2.84022	3.11297	3.77601	4.14657	2.90129	3.38906	3.39471	4.10598	4.20051	3.3574	2.90013	3.39971	4.176
732	4.27979	4.53835	6.53539	6.64092	4.94515	5.24966	4.91085	4.53882	6.51827	6.5498	4.63224	6.01247	3.33064	4.29983	4.27395	4.33389	3.40532	6.01007	4.30616	4.30861
733	2.88555	5.17388	6.89302	4.67057	5.29178	3.48627	4.22727	5.17441	6.87496	4.60648	4.63811	4.84604	5.21788	4.69786	5.00615	5.37191	4.6406	4.8441	4.70478	5.34057
734	2.11372	2.79716	3.12669	2.99642	3.54005	1.79658	3.29767	2.79745	3.1185	2.9553	1.45037	3.14763	3.95272	4.47161	7.83254	3.36654	3.89494	3.14637	4.4782	3.3469
735	3.52371	4.22093	5.7227	4.91052	4.70873	5.62581	4.90234	4.22137	5.70771	4.84315	5.46263	4.85658	6.5298	4.20098	5.82423	4.83558	4.91429	4.85463	4.20717	4.80737
736	3.50114	4.03193	4.33429	4.48295	3.04417	3.37808	3.76855	4.03235	4.32293	4.42144	4.5328	4.40031	3.42981	4.0275	4.54633	2.72819	3.22422	4.39855	4.03343	2.71227
737	3.23977	4.44335	3.09473	3.94321	3.43255	2.13479	4.327	4.44381	3.08663	3.8891	2.38606	1.50381	3.50914	2.19052	1.60104	2.89603	2.7946	1.50321	2.19374	2.87913
738	1.72994	2.96358	2.34225	4.58701	4.51067	4.65596	3.29323	2.96389	2.33612	4.52408	2.88288	3.39736	2.65424	3.83641	5.56656	4.76886	2.99519	3.396	3.84206	4.74105
739	3.23577	3.07017	2.00844	4.16222	4.78384	5.85571	3.78892	3.07049	2.00318	4.10511	4.4541	3.42105	7.08978	4.9011	6.78377	3.71813	5.276	3.41968	4.90832	3.69644
740	3.71872	4.33914	3.90923	3.84673	4.9261	2.70318	4.50166	4.33959	3.89899	3.79395	2.31695	2.6595	1.49091	1.90329	1.4828	2.83065	1.7733	2.65843	1.90609	2.81414
741	3.56902	1.55391	1.01338	2.03	2.13755	3.23276	1.15265	1.55407	1.01073	2.00214	5.8201	3.09672	7.1635	3.97454	4.99149	1.94928	3.22859	3.09548	3.98039	1.93791
742	5.87077	4.08123	4.98562	5.63089	4.45328	5.00284	5.00874	4.08165	4.97257	5.55363	4.21564	3.93589	4.9369	4.69838	4.24676	5.39048	5.1366	3.93431	4.70531	5.35903
743	5.02346	3.56751	3.38651	4.94626	3.821	3.79455	3.05134	3.56788	3.37764	4.87839	5.95659	4.84905	2.20082	4.83527	5.31897	4.17181	4.18369	4.84711	4.84239	4.14747
744	5.04338	4.38	2.34481	2.57685	3.4522	2.38024	2.64141	4.38045	2.33867	2.5415	2.73274	2.62983	1.63894	2.42998	2.14713	2.39705	1.27536	2.62878	2.43356	2.38306
745	6.26354	6.37697	6.7705	6.0136	2.87121	2.58054	5.47588	6.37763	6.75277	5.93109	2.61244	2.74925	3.75813	2.96065	3.23277	3.91703	1.43506	2.74815	2.96501	3.89418
746	2.28597	8.21951	3.84657	0.517002	5.53103	3.21065	3.34888	8.22036	3.8365	9.22785	3.09996	2.50289	1.41757	1.74957	0.67335	5.35057	3.67635	2.50189	1.75215	5.31935
747	5.00866	5.17266	3.67899	3.00096	3.23036	3.14175	2.47462	5.1732	3.66936	2.95978	6.53488	4.77743	2.04091	2.76808	2.41796	2.3116	1.75813	4.77551	2.77216	2.29811
748	1.60503	2.31108	4.36256	2.13792	2.71783	2.70811	3.1445	2.31132	4.35113	2.10859	3.15655	2.38543	3.51583	2.33373	3.29694	2.95982	3.62278	2.38447	2.33717	2.94256
749	4.86557	5.18844	4.86691	6.42592	5.0186	5.05736	4.98914	5.18898	4.85416	6.33775	5.00096	5.93249	4.98906	4.67418	6.04727	5.47201	4.07485	5.93012	4.68106	5.44008
750	0.431792	3.81322	4.52107	4.31525	3.90996	3.02207	4.88079	3.81361	4.50923	4.25605	3.01572	3.05727	2.80535	3.20967	2.15187	3.71785	3.4359	3.05604	3.2144	3.69616
751	4.5434	3.82852	6.67244	4.27904	4.25071	4.88028	4.86793	3.82892	6.65496	4.22033	3.56996	3.66053	3.82687	3.92539	3.95254	5.40732	4.76242	3.65906	3.93117	5.37577
752	5.27039	4.89285	5.70157	5.2952	4.9142	5.8699	4.87378	4.89335	5.68664	5.22255	4.39537	5.2541	4.77687	4.77512	4.65182	6.01931	5.41869	5.252	4.78215	5.98419
753	3.73419	2.89868	3.68474	1.99304	2.7736	3.01389	3.52586	2.89898	3.67509	1.96569	2.41216	2.20576	3.14021	2.24839	1.84853	3.12321	2.93506	2.20488	2.25171	3.10499
754	5.20031	5.81352	8.63206	2.67982	4.96847	8.68196	6.78752	5.81412	8.60945	2.64305	5.70918	2.95851	14.223	2.69474	3.10045	1.60723	7.14155	2.95732	2.69871	1.59785
755	1.53606	1.56379	1.41458	2.00329	1.76704	1.21779	1.50546	1.56396	1.41088	1.9758	2.8134	4.71717	5.21737	4.69691	4.81561	3.1296	3.85868	4.71529	4.70383	3.11134
756	2.95975	3.37269	5.09902	3.07333	3.0906	3.81797	5.06669	3.37304	5.08566	3.03116	4.57835	4.53891	2.98814	4.82429	5.3125	5.77871	5.1208	4.53709	4.8314	5.745
757	4.98396	4.27197	4.17191	5.08349	4.36744	5.09777	4.29688	4.27241	4.16098	5.01374	4.66101	4.67648	4.18218	5.23579	5.77485	5.09872	5.16604	4.67461	5.24351	5.06897
758	1.6788	1.9452	1.63458	2.34202	2.10236	1.62209	1.7791	1.9454	1.6303	2.30988	3.39115	3.27864	1.70254	5.14489	5.76897	3.95414	4.55042	3.27733	5.15247	3.93107
759	3.06137	6.3946	8.19663	8.4617	6.1901	3.69869	7.78272	6.39526	8.17516	8.3456	3.54592	3.73161	5.10099	6.97363	4.38791	7.40722	6.29787	3.73012	6.9839	4.08539
760	3.22256	2.27985	2.37498	4.54882	4.45265	2.78568	3.09974	2.28009	2.36876	4.4864	3.45444	2.91905	4.25293	3.99054	5.52532	3.4885	2.79213	2.91788	3.99642	3.46815
761	4.67103	4.32968	2.78385	5.83617	4.86704	3.0663	3.98492	4.33013	2.77656	5.75609	1.67619	1.97733	0.672921	0.943067	0.354725	2.57945	0.901622	1.97654	0.944457	2.5644
762	4.26956	3.29583	3.22263	3.45921	2.92284	2.1674	3.23682	3.29618	3.21419	3.41174	2.23874	3.1945	3.41655	1.64233	1.39272	2.34494	1.71359	3.19323	1.64475	2.33126
763	1.79988	3.74338	3.84182	2.36288	3.96523	1.83542	2.96208	3.74377	3.83175	2.33046	2.20781	3.14263	3.22931	3.5642	2.12388	1.99082	2.12344	3.14137	3.56945	1.97921
764	1.6572	2.02859	2.81951	2.44401	3.16005	4.16189	2.71222	2.0288	2.81212	2.41048	3.02911	2.55021	3.74364	2.27423	3.61912	3.09022	2.54667	2.54919	2.27758	3.0722
765	1.96919	1.89098	1.95758	3.44177	2.88524	2.47087	2.40367	1.89118	1.95245	3.39454	2.82739	4.07272	2.13179	2.0203	1.66749	4.58132	3.17068	4.07109	2.02328	4.5546
766	3.3019	2.28433	1.8281	2.6916	1.9543	2.52378	2.42006	2.28456	1.82331	2.65467	3.48909	3.9525	2.99047	2.55192	4.43527	2.8254	3.78298	3.95092	2.55568	2.80891
767	2.07856	9.02369	8.62189	5.36542	3.18998	7.18364	3.41637	9.02463	8.59931	5.2918	2.37931	2.27927	15.258	2.49169	7.54667	2.64488	5.33102	2.27836	2.49536	2.62945
768	1.46249	2.03999	1.3339	3.08608	2.79918	3.32158	1.95591	2.0402	1.3304	3.04373	2.37135	2.11358	2.7876	3.73444	3.8967	4.41328	3.63597	2.11274	3.73995	4.38753
769	4.7262	3.78055	3.82654	4.76365	4.65361	4.69174	3.15989	3.78095	3.81652	4.69829	6.66898	5.7395	2.48826	4.84001	6.06112	5.19496	4.17417	5.7372	4.84714	5.16465
770	2.30191	1.86325	0.546446	3.72589	1.91312	1.48843	0.426148	1.86345	0.545015	3.67477	3.28622	6.88064	3.83555	7.6477	3.31494	5.65869	4.33384	6.87789	7.65897	5.62568
771	3.13931	3.05782	3.43222	4.22257	3.49306	4.99719	3.60961	3.05813	3.42323	4.16464	3.99308	4.87614	4.02812	3.3313	4.31732	3.6889	2.98132	4.87418	3.33621	3.66738
772	6.32208	5.43495	3.68006	3.1859	6.14959	2.79829	2.04285	5.43551	3.67042	3.14218	5.67725	5.47415	5.78557	6.24652	5.04146	5.89412	4.60806	5.47196	6.25572	5.85974
773	4.18477	4.78925	4.57069	4.72026	4.36986	3.41931	4.24626	4.78974	4.55871	4.6555	4.0271	4.36182	4.51333	4.44813	4.39621	4.34665	4.27385	4.36007	4.45468	4.32129
774	2.04575	3.41785	3.1061	2.45692	4.26779	4.09602	3.33262	3.41821	3.09796	2.42321	4.42255	2.73595	1.88226	3.92823	4.12745	3.48463	2.90821	2.73486	3.93402	3.46431
775	5.79354	6.21624	8.52787	4.76099	6.16561	5.46944	7.41328	6.21688	8.50554	4.69567	6.80881	6.74231	7.44247	4.9212	4.63767	6.59799	6.60019	6.73961	4.92845	6.5595
776	5.62195	5.39972	3.036	6.61439	4.89048	3.52583	5.4913	5.40028	3.02804	6.52363	5.7798	5.09495	9.11407	5.84372	6.67129	4.3398	4.57572	5.09291	5.85233	4.31449
777	3.28952	3.22212	2.20241	4.56524	4.9072	4.01715	4.28179	3.22245	2.19665	4.5026	2.32192	1.3859	3.3238	2.29284	1.79352	3.94618	2.34323	1.38535	2.29622	3.92316
778	4.71153	5.24336	7.24929	4.22223	5.66966	4.9731	7.20344	5.24391	7.2303	4.1643	4.98706	5.66368	5.6727	4.27114	4.48853	6.86783	6.81341	5.66141	4.27743	6.82776
779	2.36805	2.84557	3.23797	3.18167	3.93448	3.45819	0.0467005	2.84586	3.22949	3.13802	2.54834	1.62062	3.20632	3.75397	4.54979	2.82343	5.52853	1.61997	3.7595	2.80696
780	3.96463	4.79007	3.14083	3.22989	4.21785	4.05278	3.40562	4.79057	3.13261	3.18557	5.07567	5.92879	5.22171	4.37557	5.59722	4.00774	3.37103	5.92642	4.38202	3.98436
781	2.87859	2.65565	4.1773	3.81109	2.94893	2.98828	3.49965	2.65592	4.16636	3.7588	3.32275	3.98079	2.77934	3.08087	4.09962	3.392	2.8885	3.97919	3.08541	3.37221
782	2.23296	4.06826	3.75737	4.2321	3.93546	2.69782	4.69799	4.06869	3.74753	4.17403	3.26786	2.72183	4.38141	4.3136	4.71817	5.27168	4.97615	2.72074	4.31995	5.24093
783	4.09561	3.4306	2.53278	4.14141	3.84787	3.71988	3.68394	3.43096	2.52615	4.08458	4.0323	3.77786	3.08704	3.26961	4.12335	3.33754	2.91646	3.77634	3.27443	3.31807
784	3.11103	3.40836	2.80113	4.19381	4.32973	3.32489	4.3047	3.40871	2.79379	4.13627	3.50189	2.28036	2.35195	3.96586	3.03745	4.98704	4.48147	2.27945	3.9717	4.95795
785	4.6626	5.06495	5.53478	4.85804	4.47474	3.29129	3.51043	5.06547	5.52029	4.79138	4.21869	5.78058	5.08095	4.78066	2.6028	4.77968	3.72922	5.77827	4.7877	4.7518
786	2.11877	3.12108	2.08031	2.61172	2.76071	2.51799	2.61212	3.1214	2.07486	2.57589	3.72337	3.83474	2.62843	3.60896	2.93477	2.95789	3.45	3.8332	3.61428	2.94063
787	4.0955	5.02441	4.93587	3.70337	4.40161	4.20786	4.15306	5.02493	4.92295	3.65255	3.59311	3.23039	3.79933	4.29986	4.93848	3.97976	4.03407	3.22909	4.30619	3.95655
788	3.79782	3.15495	3.4114	5.5096	4.81707	4.38895	4.22542	3.15528	3.40247	5.434	4.40695	4.05668	2.38167	5.76243	6.52061	5.61498	6.12371	4.05506	5.77092	5.58222
789	3.08397	3.30669	3.11634	3.94583	3.34699	3.45188	3.68807	3.30703	3.10818	3.89169	3.1311	3.82838	4.27843	3.27759	3.97043	3.54943	2.72675	3.82685	3.28242	3.52873
790	3.49149	3.63877	2.79059	4.17343	3.74641	3.28085	3.44364	3.63915	2.78328	4.11616	2.63079	5.28781	2.05493	3.02402	1.77443	3.68173	2.49326	5.28569	3.02848	3.66025
791	3.33402	3.47296	4.97182	4.26733	4.61201	4.79342	3.95873	3.47332	4.9588	4.20878	4.7228	3.77873	5.52659	3.44906	4.47605	4.06219	3.79141	3.77722	3.45415	4.0385
792	3.21224	4.0751	3.76975	3.28239	2.92875	3.26531	2.95496	4.07553	3.75988	3.23736	3.29546	3.38883	2.53974	2.93121	3.31928	3.37564	3.81066	3.38748	2.93553	3.35594
793	3.63777	3.5685	2.45871	4.27674	3.22038	3.51785	1.80342	3.56887	2.45227	4.21806	3.37654	1.93942	1.78835	2.2655	2.08698	2.28732	1.43205	1.93864	2.26884	2.27398
794	2.67604	2.88683	2.96506	2.9752	2.15835	0.624943	2.44231	2.88713	2.9573	2.93438	3.72148	4.911	3.59231	3.78489	4.19795	2.60615	3.81832	4.90904	3.79047	2.59094
795	3.97276	4.00248	2.88827	3.17721	3.70152	3.5079	2.70145	4.0029	2.88071	3.13362	4.69271	3.32365	2.83083	3.91106	4.89423	2.86569	3.4164	3.32232	3.91682	2.84897
796	2.29472	4.62845	4.73901	5.4642	2.92121	3.69735	4.92214	4.62893	4.7266	5.38922	2.65793	2.79711	3.59758	4.51341	3.28906	5.0827	4.28992	2.79599	4.52006	5.05305
797	4.68762	4.62397	3.77314	4.13846	3.56064	3.30812	3.68602	4.62445	3.76325	4.08167	3.91349	3.47569	4.24745	3.57682	3.65369	3.34759	2.12332	3.4743	3.58209	3.32806
798	5.5516	4.95581	5.43555	4.38588	6.20561	4.79762	4.6685	4.95632	5.42132	4.3257	3.41623	5.05648	6.91286	5.38811	4.14422	5.23469	3.79114	5.05446	5.39605	5.20415
799	1.54725	1.88261	1.23796	1.92871	3.034	1.03671	1.61937	1.88281	1.23472	1.90224	3.48493	4.03958	2.34394	8.02064	4.45313	4.27617	4.99262	4.03797	8.03246	4.25122
800	2.23444	3.46942	2.88091	4.84206	3.48393	1.68003	3.78287	3.46978	2.87337	4.77562	2.70327	2.02412	1.67318	2.43852	2.96993	3.67466	2.44242	2.02331	2.44211	3.65322
801	3.82632	3.65077	2.63361	3.87823	3.03013	3.30556	3.97879	3.65115	2.62671	3.82502	4.68324	4.09814	3.92042	4.52358	4.22765	4.12361	3.51376	4.0965	4.53024	4.09956
802	2.48514	2.52229	4.33091	1.87687	2.20972	2.62089	4.32464	2.52255	4.31957	1.85111	3.22194	2.66331	2.66368	2.62933	4.15348	3.48747	3.27153	2.66224	2.6332	3.46713
803	1.42401	1.47242	4.48917	2.24744	2.39341	2.98188	3.90834	1.47257	4.47742	2.2166	3.69261	5.94276	6.64152	6.98899	6.82569	4.36601	5.59935	5.94038	6.99928	4.34054
804	3.87581	4.61006	4.54951	5.06468	3.78127	3.00976	1.79843	4.61054	4.5376	4.99519	2.82259	4.19687	0.811425	2.81117	1.60083	3.36359	2.36111	4.19519	2.81531	3.34396
805	3.01697	3.12693	3.45136	3.74191	3.43744	3.29405	3.40924	3.12725	3.44232	3.69057	3.28864	3.03392	2.97104	3.37282	3.50579	3.41872	2.92084	3.03271	3.37779	3.39878
806	3.93446	4.48592	4.66554	3.85601	4.43319	2.78619	3.60612	4.48638	4.65333	3.80311	3.79343	3.5868	3.41006	3.52788	1.95226	4.162	3.15382	3.58536	3.53308	4.13772
807	3.51074	3.98934	3.91006	3.08835	3.8066	2.67591	3.9951	3.98976	3.89981	3.04597	3.84504	4.20506	1.79175	2.79194	2.51166	2.90117	2.43193	4.20338	2.79605	2.88424
808	2.36718	2.87543	2.63109	3.09458	3.27161	3.04297	3.10751	2.87572	2.6242	3.05212	2.10668	2.85405	2.37984	2.59556	2.86278	3.51991	2.50683	2.85291	2.59938	3.49937
809	3.17592	2.92818	3.34819	5.89499	6.16059	4.22407	4.35469	2.92848	3.33942	5.8141	1.81729	2.83084	6.39962	6.68254	6.61867	2.63893	4.73885	2.82971	6.69238	2.62353
810	2.79273	3.44751	3.54484	4.86574	4.08832	3.42897	3.77476	3.44787	3.53555	4.79898	2.6268	3.29663	1.49562	2.98134	2.30179	4.2403	2.07501	3.29531	2.98573	4.21556
811	2.23891	2.09758	1.5971	2.69447	2.95348	2.31014	1.61851	2.0978	1.59291	2.6575	2.61916	3.65369	5.67665	4.44659	5.42439	2.82108	3.68436	3.65222	4.45314	2.80462
812	3.04703	3.65037	4.28349	3.89297	3.07578	3.2251	3.55808	3.65075	4.27228	3.83955	4.05796	3.47688	4.07325	3.6156	4.602	3.48094	3.07341	3.47549	3.62093	3.46064
813	1.99144	1.94656	1.65477	3.07912	2.51239	1.94631	1.79782	1.94676	1.65043	3.03687	2.15159	3.68426	2.14357	4.53573	3.56733	3.29666	2.84193	3.68279	4.54241	3.27743
814	0.748306	3.0921	6.58038	6.2862	4.69455	4.56543	7.01808	3.09243	6.56315	6.19995	4.79568	9.72509	6.18255	6.99908	6.35108	8.81165	8.49338	9.72119	7.00939	8.76025
815	2.58336	3.67017	4.07189	3.87036	4.49579	3.36169	3.64887	3.67055	4.06122	3.81726	3.03669	2.88141	3.73491	3.96553	4.37844	4.28831	3.77351	2.88026	3.97138	4.2633
816	1.62301	2.23386	2.47283	2.97598	3.26794	3.05822	3.004	2.23409	2.46635	2.93515	2.27469	2.34959	1.9357	3.51924	3.50878	3.48334	2.88728	2.34865	3.52443	3.46302
817	2.64491	2.09525	3.65669	3.08655	3.09302	3.0732	3.04465	2.09547	3.64711	3.0442	2.47959	2.7868	2.20914	4.12793	4.42701	4.09373	4.66119	2.78569	4.13401	4.06985
818	3.55452	3.73737	2.74056	3.03036	3.67768	3.51843	2.84878	3.73775	2.73338	2.98879	4.18118	2.9296	2.63667	4.16674	4.96399	3.08431	4.05771	2.92843	4.17288	3.06631
819	2.47794	2.94444	2.67152	3.59303	3.21442	3.08907	3.24773	2.94475	2.66453	3.54373	2.81593	2.52787	3.03942	2.83168	3.18756	3.18512	3.29273	2.52686	2.83585	3.16654
820	2.62508	2.65975	2.8991	3.64402	3.90279	3.98322	3.81724	2.66002	2.89151	3.59402	2.90713	3.15407	2.75974	3.93256	3.80154	4.06721	3.06612	3.15281	3.93835	4.04348
821	3.22765	3.36314	3.31055	3.97696	3.50028	3.51879	3.43996	3.36349	3.30188	3.92239	3.12539	3.60839	3.94322	3.28518	4.03291	3.41047	2.59255	3.60694	3.29002	3.39058
822	2.95424	3.578	3.34461	3.55635	3.29292	3.61984	3.38391	3.57837	3.33585	3.50755	3.80834	3.28882	2.55519	2.70111	2.70055	4.07347	3.99551	3.2875	2.70509	4.04971
823	3.17647	3.23485	2.54008	3.59726	3.27623	3.5726	2.76131	3.23518	2.53343	3.5479	3.88707	2.22953	1.84651	2.72881	3.70863	3.49374	3.1434	2.22864	2.73283	3.47336
824	1.75152	2.43468	3.21466	2.8322	3.81648	4.71107	3.3294	2.43493	3.20624	2.79334	3.64936	2.93726	4.28422	3.02304	4.3668	3.67087	2.83376	2.93609	3.02749	3.64945
825	3.77632	4.26676	4.28175	5.33224	3.75874	3.56732	4.32554	4.26721	4.27053	5.25907	4.12565	4.8327	4.00024	5.90551	6.26735	6.12983	4.74851	4.83077	5.91421	6.09407
826	2.63322	2.53348	1.48914	3.38392	2.99089	1.39028	3.17128	2.53374	1.48524	3.33749	3.3278	3.79117	2.14519	5.38079	3.43145	3.99995	3.48138	3.78966	5.38871	3.97661
827	1.42611	1.5537	1.26094	1.93081	2.01226	2.37302	1.20421	1.55386	1.25764	1.90432	3.64845	4.51145	4.21602	3.63334	4.91194	2.87189	4.21976	4.50964	3.63869	2.85514
828	1.18773	0.897045	4.07343	1.92116	1.59781	1.65966	3.54639	0.897138	4.06276	1.8948	3.64756	6.59781	2.06047	8.0692	4.57087	4.69957	4.84747	6.59517	8.08109	4.67216
829	4.09268	3.72634	3.108	3.9852	3.34894	2.85761	3.09444	3.72672	3.09986	3.93052	4.54209	4.25997	2.1035	4.03618	4.10795	3.97716	3.47593	4.25827	4.04213	3.95396
830	1.68363	1.47097	1.48386	1.6162	2.50985	1.42306	1.11045	1.47113	1.47997	1.59402	4.09766	5.52779	3.98688	5.85495	6.57384	3.51084	4.40279	5.52557	5.86357	3.49036
831	3.80307	3.73367	2.62417	3.79831	3.6471	3.07949	3.45987	3.73405	2.6173	3.74619	1.62837	1.05929	1.16888	3.46319	1.75206	2.96945	2.10469	1.05887	3.46829	2.95213
832	5.11912	4.65731	7.29828	2.60596	4.29995	3.32666	6.61607	4.6578	7.27916	2.5702	5.86972	5.58468	4.74637	2.62425	2.12188	4.53307	4.46521	5.58244	2.62811	4.50663
833	3.55717	3.67593	3.77073	4.2298	3.93036	2.80862	3.21807	3.67631	3.76085	4.17177	2.88355	4.13588	1.77246	3.59799	2.94546	2.87344	2.34525	4.13423	3.60329	2.85667
834	1.77264	1.91935	1.65463	1.29623	1.5931	1.92598	1.50888	1.91955	1.65029	1.27844	4.44486	5.00401	4.52618	4.71648	3.22814	4.63536	3.74372	5.00201	4.72343	4.60832
835	3.41232	3.33915	3.447	3.09596	2.68958	3.19247	2.46548	3.3395	3.43797	3.05348	3.23578	2.51119	1.82671	2.67014	2.28365	2.19832	1.80451	2.51018	2.67408	2.1855
836	4.84777	4.5373	7.52892	2.31726	4.64633	3.76087	4.2368	4.53777	7.5092	2.28546	5.3515	4.67836	4.68665	2.44749	1.84943	4.92838	4.28837	4.67649	2.4511	4.89963
837	4.62503	4.41382	8.86162	4.9522	5.64085	4.93082	7.52448	4.41428	8.83841	4.88426	4.97645	4.63395	10.4215	5.5863	3.84743	6.50196	6.90086	4.6321	5.59453	6.46403
838	2.9292	2.95822	1.90178	2.59924	2.8491	2.55527	2.97331	2.95853	1.8968	2.56357	2.64733	1.64699	2.08845	3.20762	3.99751	3.1348	3.53258	1.64633	3.21235	3.11651
839	3.5298	2.90981	2.3663	4.07979	3.94508	3.57903	2.67916	2.91012	2.36011	4.02381	3.42854	3.35723	3.99274	3.32767	4.12969	3.44331	3.52042	3.35589	3.33257	3.42322
840	2.7648	3.48971	4.60478	0.970576	1.80116	0.962267	2.99357	3.49007	4.59272	0.957259	4.76926	3.05689	1.81091	1.65218	3.89909	2.77633	4.47908	3.05567	1.65462	2.76013
841	2.36185	2.71859	1.99586	2.66494	4.29431	2.18795	1.64802	2.71887	1.99063	2.62838	1.73404	1.82485	4.85569	1.96517	11.6126	2.00958	2.40765	1.82412	1.96806	1.99785
842	3.34845	2.78959	2.42333	2.87324	3.16261	2.89119	2.41261	2.78988	2.41699	2.83382	3.25458	2.55487	2.22312	2.92117	3.76837	2.33333	2.79412	2.55385	2.92547	2.31971
843	6.68894	6.3476	6.2801	6.10564	8.18774	1.57186	5.72514	6.34826	6.26365	6.02187	1.88486	2.96389	2.82189	1.5745	0.553647	5.59965	2.88505	2.96271	1.57682	5.56699
844	2.66052	3.06929	2.25395	3.17056	3.23648	2.77109	2.62246	3.06961	2.24805	3.12705	2.85002	3.25154	2.7435	3.17539	3.01213	2.9746	2.76196	3.25024	3.18007	2.95725
845	2.87071	4.03283	4.27674	4.95406	5.89804	3.35658	3.96685	4.03325	4.26554	4.88608	3.05381	4.53925	5.88756	5.22443	7.23216	3.89568	6.27984	4.53744	5.23213	3.87296
846	2.4669	2.58695	3.24501	2.41216	3.09246	2.70279	3.1207	2.58722	3.23651	2.37907	1.76692	2.64147	4.23383	3.04068	3.29295	3.11143	3.20292	2.64041	3.04516	3.09328
847	2.0804	2.32912	3.93006	1.23596	2.64838	2.5135	3.04774	2.32936	3.91976	1.219	1.80336	10.7268	3.46646	7.05302	0.0820289	1.0183	3.34576	10.7225	7.06342	1.01236
848	2.97126	3.2624	3.47091	2.8624	2.51318	2.89756	2.3612	3.26274	3.46182	2.82312	3.43523	2.57495	2.05461	2.64594	2.3669	2.2155	2.01581	2.57392	2.64984	2.20258
849	2.69302	2.7112	2.59015	4.23694	3.12242	2.89268	2.54497	2.71148	2.58337	4.17881	3.68903	3.78357	1.73484	3.82938	4.11096	4.13293	3.93058	3.78206	3.83502	4.10882
850	2.77167	3.64983	2.68383	4.12565	3.52547	2.88508	2.49453	3.65021	2.6768	4.06904	2.53824	2.52807	2.6576	2.24085	1.79825	2.14097	2.56507	2.52706	2.24416	2.12848
851	3.95012	4.23093	4.49719	4.04548	4.53592	1.97527	2.77751	4.23137	4.48542	3.98997	2.45734	1.80655	1.43288	1.02908	2.71748	2.53068	3.0491	1.80582	1.0306	2.51592
852	2.06046	3.61257	2.94038	4.52184	3.51864	2.96817	3.01852	3.61294	2.93268	4.4598	2.38658	3.17718	1.79463	4.85682	1.58009	1.84123	5.2618	3.17591	4.86398	1.83049
853	1.89082	3.58377	3.18166	4.63284	3.72435	2.28445	2.77	3.58414	3.17333	4.56928	3.5135	4.10307	3.12379	3.90353	2.71014	3.71048	3.04086	4.10143	3.90928	3.68883
854	2.97725	3.80905	1.90183	2.67361	4.51634	0.89707	1.99325	3.80945	1.89685	2.63692	3.07297	4.29399	1.65935	4.21628	1.35188	4.06631	2.22509	4.29227	4.22249	4.04259
855	2.90569	3.27915	3.16198	3.58139	3.8813	2.81549	3.19504	3.27949	3.1537	3.53225	3.49396	3.24444	2.3206	2.91813	2.99396	2.89518	2.48356	3.24315	2.92243	2.87829
856	4.06101	3.63187	6.55586	2.61364	4.61355	3.27894	6.42995	3.63224	6.53869	2.57778	4.50757	4.75791	4.47155	2.30458	1.88985	4.95291	4.40516	4.756	2.30798	4.92401
857	3.12041	3.06844	3.12131	1.96893	3.00568	2.26989	2.13355	3.06876	3.11314	1.94192	2.25309	2.2996	3.21074	2.5526	2.31701	3.28167	2.8044	2.29868	2.55636	3.26253
858	3.58924	3.71978	3.61329	3.21477	4.01701	3.54276	2.91873	3.72017	3.60383	3.17066	2.51146	4.27475	4.88469	4.4235	3.37156	3.15753	3.17822	4.27304	4.43002	3.13911
859	2.18262	2.26296	3.63222	2.15363	3.12598	3.16562	2.90503	2.2632	3.62271	2.12408	3.29823	2.20899	3.70292	2.26983	3.38666	2.85978	3.09191	2.20811	2.27317	2.8431
860	4.99706	3.55986	6.00647	3.06707	4.23915	4.37229	6.22241	3.56023	5.99074	3.02499	3.79426	2.78083	7.86142	3.69933	3.14922	3.38297	5.30192	2.77972	3.70478	3.36324
861	2.33172	2.47149	3.51461	2.21073	3.02788	2.40854	3.42729	2.47175	3.5054	2.18039	2.50934	2.72284	3.20082	2.30919	2.09525	2.96283	2.96255	2.72175	2.3126	2.94555
862	3.20994	3.13824	5.07784	1.94835	3.22711	2.95434	4.04848	3.13857	5.06454	1.92162	3.57618	2.23329	5.66576	1.73423	1.64332	1.6874	3.46888	2.2324	1.73679	1.67755
863	288.074	355.062	499.498	252.141	295.943	320.504	527.219	355.099	498.189	339.625	101.479	244.484	194.811	220.823	221.206	116.886	239.385	244.386	221.148	177.806

## Sheet: raw data-negative
Mass	RT	1-1-FU	2-1-FU	3-1-FU	4-1-FU	5-1-FU	6-1-FU	7-1-FU	8-1-FU	9-1-FU	10-1-FU	1-2-FU	2-2-FU	3-2-FU	4-2-FU	5-2-FU	6-2-FU	7-2-FU	8-2-FU	9-2-FU	10-2-FU	VIP	P-value	FC
542.169	16.43	17523506	15595240	13750990	14995543	15005949	12818974	12388955	15595240	13750990	15005949	15866633	17804260	15201662	15076696	13518001	13906905	11436328	17804260	15076696	13906905	0.737971	0.688278	0.97883
362.09	2.46	8983166	8947682	8469159	9073496	9340161	6337336	8520235	8947682	8469159	9340161	8420690	9028560	8859288	7543850	7287679	8482651	6.75758e+06	9028560	7543850	8482651	0.362887	0.198855	1.06131
192.074	1.1	22064446	0	23369542	22138634	22139016	20773676	23283700	0	23369542	22139016	21412404	22527854	22319734	21857516	20787226	21659108	21420070	22527854	21857516	21659108	0.19223	0.832124	1.00449
376.138	6.9	3.79566e+06	4.16675e+06	5.02192e+06	4.32997e+06	5804145	0	2.82629e+06	4.16675e+06	5.02192e+06	5804145	6.95122e+06	6.19726e+06	7.05255e+06	5.02578e+06	0	5.87832e+06	3.09939e+06	6.19726e+06	5.02578e+06	5.87832e+06	1.18094	0.0419161	0.81458
452.155	7.61	4971785	5084868	5.14658e+06	4807864	5051177	4421100	4.52475e+06	5084868	5.14658e+06	5051177	5257138	5.13784e+06	4.63523e+06	4775371	4660651	5090863	4465157	5.13784e+06	4775371	5090863	0.244457	0.826491	1.00539
506.172	12.21	2.04958e+06	1.69005e+06	1888151	2639738	2161702	2.82756e+06	1.38137e+06	1.69005e+06	1888151	2161702	3.69547e+06	3.88813e+06	7853860	4.17229e+06	5.57667e+06	1.88107e+06	2.2501e+06	3.88813e+06	4.17229e+06	1.88107e+06	1.38597	0.00490931	0.519066
436.164	10.53	4883827	5.16147e+06	5.17818e+06	5551805	5.32922e+06	3.51059e+06	3068020	5.16147e+06	5.17818e+06	5.32922e+06	6144169	6046220	5.741e+06	6017970	5.84662e+06	4617788	3.76587e+06	6046220	6017970	4617788	1.21555	0.0991926	0.881344
514.105	8.25	3.99775e+06	4319090	3.83603e+06	3.9964e+06	3.07787e+06	3.00018e+06	4.01135e+06	4319090	3.83603e+06	3.07787e+06	3.8053e+06	4.89197e+06	7705256	4.32087e+06	4.59615e+06	4116899	3.79512e+06	4.89197e+06	4.32087e+06	4116899	1.0036	0.0333254	0.804781
126.033	2.65	3.43137e+06	0	2.43739e+06	3.74591e+06	3.03759e+06	2341250	2.60257e+06	0	2.43739e+06	3.03759e+06	4.69636e+06	5.42978e+06	53707.9	0	7108415	0	0	5.42978e+06	0	0	0.0524528	0.360877	0.8093
522.166	9.22	1.07305e+06	919557	913028	1.19305e+06	1.19926e+06	1.8777e+06	869848	919557	913028	1.19926e+06	1.70329e+06	1.9442e+06	2.94238e+06	1.68941e+06	2.07125e+06	1.24611e+06	1.39329e+06	1.9442e+06	1.68941e+06	1.24611e+06	1.47234	0.00168271	0.619897
442.125	7.62	2.45562e+06	2.44324e+06	2.45155e+06	2.25912e+06	2338598	2.23172e+06	2.16942e+06	2.44324e+06	2.45155e+06	2338598	2.47771e+06	2.44099e+06	2.2484e+06	2.23355e+06	2.31933e+06	2504781	2.20924e+06	2.44099e+06	2.23355e+06	2504781	0.269101	0.953417	0.998701
180.052	8.29	3.31193e+06	2.94277e+06	3.07875e+06	3.23298e+06	3.67097e+06	3.12457e+06	3073772	2.94277e+06	3.07875e+06	3.67097e+06	2.60467e+06	2497885	1.31338e+06	1.80265e+06	870824	3.02166e+06	0	2497885	1.80265e+06	3.02166e+06	1.12369	0.000598011	1.45962
312.059	8.25	3.91875e+06	4.01151e+06	3.20067e+06	3.86952e+06	4.63871e+06	3.33882e+06	3.20428e+06	4.01151e+06	3.20067e+06	4.63871e+06	2.47978e+06	2.31391e+06	802206	1.29725e+06	416032	3.26561e+06	657103	2.31391e+06	1.29725e+06	3.26561e+06	1.39891	5.06971e-05	2.10027
406.149	7.56	1.61256e+06	1.65128e+06	1.60699e+06	1.64572e+06	1.76297e+06	1.39551e+06	1.4083e+06	1.65128e+06	1.60699e+06	1.76297e+06	1809897	1.87299e+06	1.47486e+06	1.56415e+06	1.53761e+06	1.88168e+06	1.33912e+06	1.87299e+06	1.56415e+06	1.88168e+06	0.776407	0.37125	0.958655
164.057	10.77	3.87784e+06	3.95041e+06	3.05595e+06	4.11959e+06	4.19787e+06	2842392	2.59443e+06	3.95041e+06	3.05595e+06	4.19787e+06	2.98879e+06	2923972	1.3344e+06	1674993	863845	3.21658e+06	954029	2923972	1674993	3.21658e+06	1.32987	0.00110401	1.64626
514.099	7.85	2.91015e+06	3.18046e+06	2.54333e+06	3.1964e+06	3.07367e+06	2.03658e+06	2.36731e+06	3.18046e+06	2.54333e+06	3.07367e+06	1.92361e+06	2.88528e+06	3.3738e+06	1626351	1.28394e+06	2984428	1.41267e+06	2.88528e+06	1626351	2984428	0.945536	0.0860944	1.22271
944.34	6.92	3.12921e+06	2.72047e+06	1.26643e+06	4.65259e+06	4308289	3.33635e+06	1.50152e+06	2.72047e+06	1.26643e+06	20197.8	1.45191e+06	2089853	2.01404e+06	3082235	2.55419e+06	1.64197e+06	745803	2089853	3082235	1.64197e+06	0.209387	0.392768	1.22202
244.095	7.58	2149711	2.30046e+06	0	2.1107e+06	2.30665e+06	0	0	2.30046e+06	0	2.30665e+06	2.53248e+06	2.73361e+06	2014921	2.08892e+06	0	2.73091e+06	1.72046e+06	2.73361e+06	2.08892e+06	2.73091e+06	1.11779	0.109365	0.884385
624.105	8.25	2.56172e+06	2.74306e+06	2.29286e+06	2.87624e+06	3588588	2452143	2.3326e+06	2.74306e+06	2.29286e+06	3588588	1.61878e+06	1.56523e+06	507880	824628	197414	2.4083e+06	383244	1.56523e+06	824628	2.4083e+06	1.36952	7.29633e-05	2.23281
180.052	6.02	3.15865e+06	3.04001e+06	2.74202e+06	3.32983e+06	3339748	2560392	2.69421e+06	3.04001e+06	2.74202e+06	3339748	2.07558e+06	2.26128e+06	1.21494e+06	1.35505e+06	626718	2.42058e+06	871143	2.26128e+06	1.35505e+06	2.42058e+06	1.48427	2.47523e-05	1.77833
478.078	15.08	3.34011e+06	3086348	2434142	2.84639e+06	2.6641e+06	1.93242e+06	2.43254e+06	3086348	2434142	2.6641e+06	1.27806e+06	1.33307e+06	1.09502e+06	474017	183331	1.10017e+06	261580	1.33307e+06	474017	1.10017e+06	1.6558	2.4723e-08	3.11852
826.15	8.25	3.07355e+06	3.32211e+06	2.88347e+06	3.32901e+06	3310508	1.98795e+06	2.10509e+06	3.32211e+06	2.88347e+06	3310508	2.26864e+06	2.89433e+06	1.93584e+06	1.40928e+06	655598	2872486	742853	2.89433e+06	1.40928e+06	2872486	1.1536	0.0090088	1.47971
426.136	10.52	2.04386e+06	2053421	2.13092e+06	2.15845e+06	2.01032e+06	1.36579e+06	1.13492e+06	2053421	2.13092e+06	2.01032e+06	2.37203e+06	2319956	2.22914e+06	2.27768e+06	2.25028e+06	1.73479e+06	1.46666e+06	2319956	2.27768e+06	1.73479e+06	0.938875	0.2292	0.909896
780.31	10.53	2.89802e+06	3269415	2.87565e+06	4359662	3.36647e+06	1.56399e+06	1.19247e+06	3269415	2.87565e+06	3.36647e+06	4.41615e+06	5072143	3.79129e+06	4540498	4.3348e+06	2.52876e+06	1.00186e+06	5072143	4540498	2.52876e+06	0.799525	0.103221	0.767634
506.167	12.98	794079	614099	628068	986983	739173	1.10232e+06	501141	614099	628068	739173	1462116	1.76965e+06	4.26228e+06	2.06708e+06	3.02338e+06	676844	971572	1.76965e+06	2.06708e+06	676844	1.41816	0.00475041	0.391924
296.085	1.19	2.25306e+06	2039736	2.11653e+06	2.72687e+06	3.15745e+06	3510085	1363383	2039736	2.11653e+06	3.15745e+06	2.70824e+06	3187075	5.39216e+06	3.34144e+06	3.14293e+06	2.70995e+06	2.92944e+06	3187075	3.34144e+06	2.70995e+06	1.21051	0.0221454	0.749802
362.096	1.7	0	2.61283e+06	0	2.12072e+06	2873782	1.49588e+06	1.72029e+06	2.61283e+06	0	2873782	2.10928e+06	0	2.52478e+06	1.77954e+06	640880	2.05247e+06	1110831	0	1.77954e+06	2.05247e+06	0.672285	0.18096	1.39175
302.01	14.81	1.6262e+06	1.56368e+06	1.29766e+06	1.86016e+06	922545	0	0	1.56368e+06	1.29766e+06	922545	2.13323e+06	0	1.24991e+06	1.66811e+06	1.7562e+06	0	0	0	1.66811e+06	0	0.688443	0.156995	1.22114
522.168	8.12	2.73704e+06	2.6276e+06	1.43126e+06	4.28226e+06	4765508	1.10451e+06	535433	2.6276e+06	1.43126e+06	4765508	880753	1.73655e+06	1.94186e+06	4.36097e+06	3380359	1.02881e+06	450819	2.09677e+06	4.36097e+06	1.02881e+06	0.129583	0.842872	0.973732
120.058	13.12	1.03815e+06	0	768351	0	759383	0	497144	0	768351	759383	1.69004e+06	2.59596e+06	590450	1.55685e+06	1.04492e+06	1.54593e+06	0	2.59596e+06	1.55685e+06	1.54593e+06	0.29463	0.459122	1.23705
150.026	6.01	2.09114e+06	2.05229e+06	1.80924e+06	2279741	2.28178e+06	1.62489e+06	1730239	2.05229e+06	1.80924e+06	2.28178e+06	1.34933e+06	1.47052e+06	811004	895606	397941	1.66001e+06	563358	1.47052e+06	895606	1.66001e+06	1.46894	0.00287433	0.538831
514.105	8.52	2.43597e+06	2.80833e+06	2.32901e+06	2878082	2.65997e+06	1.66731e+06	1.75476e+06	2.80833e+06	2.32901e+06	2.65997e+06	1.89982e+06	2.80613e+06	3.01875e+06	1.59789e+06	1.28876e+06	2.69857e+06	1.22126e+06	2.80613e+06	1.59789e+06	2.69857e+06	1.47224	4.27446e-05	1.79101
344.079	3.16	1.123e+06	1.10961e+06	1.20071e+06	1.51386e+06	1.55217e+06	1040074	1.08939e+06	1.10961e+06	1.20071e+06	1.55217e+06	1274404	2.41145e+06	1.39408e+06	2283055	1.91561e+06	2181306	1576277	2.41145e+06	2283055	2181306	0.617924	0.315608	1.12466
150.026	8.27	1.34853e+06	1426007	1183169	1.30291e+06	1.49942e+06	1.21817e+06	1.22987e+06	1426007	1183169	1.49942e+06	1.03615e+06	1.01448e+06	534456	723596	344263	1.18683e+06	501481	1.01448e+06	723596	1.18683e+06	1.67541	0.000104553	0.627327
466.176	13.21	1.36575e+06	774467	901489	799424	717674	983680	931936	774467	901489	717674	745878	990861	833728	831600	744728	1.01265e+06	770857	990861	831600	1.01265e+06	1.39143	0.000118813	1.61099
312.059	6.01	2.38358e+06	2.28967e+06	1.93834e+06	2.53311e+06	2.58632e+06	1.36356e+06	1.71494e+06	2.28967e+06	1.93834e+06	2.58632e+06	1.20159e+06	1.30982e+06	512700	568644	161931	1.57307e+06	302745	1.30982e+06	568644	1.57307e+06	0.119881	0.885705	1.01171
444.124	7.6	777508	781635	801383	727991	750061	709385	696933	781635	801383	750061	799658	796999	0	715945	747902	800535	701050	796999	715945	800535	1.45441	1.49786e-05	2.38095
144.044	4.2	8024.46	6381.31	10642.3	9208.52	7913.73	0	0	6381.31	10642.3	7913.73	31541.2	0	1.99731e+06	347114	86766.2	203171	0	0	347114	203171	0.287501	0.911162	0.997333
150.026	10.69	1.00124e+06	1.78425e+06	877516	1661697	1.6309e+06	1066640	1.33123e+06	1.78425e+06	877516	1.6309e+06	379921	357178	163279	196100	103945	915176	142531	357178	196100	915176	1.63744	4.15569e-06	3.66184
1570.17	11.76	451209	544474	531732	102341	433750	185693	522741	544474	531732	433750	265221	322561	338615	14892.8	85431	343688	166039	322561	14892.8	343688	1.45946	0.0894267	0.106625
276.04	1.28	1.61413e+06	1.71721e+06	1.10178e+06	1.15687e+06	1.55854e+06	586029	2.52317e+06	1.71721e+06	1.10178e+06	1.55854e+06	1.11174e+06	776776	1.02798e+06	839721	714266	895500	1.23576e+06	776776	839721	895500	0.938892	0.00601206	1.93088
492.155	8.8	309738	256388	315678	397188	442023	636104	214421	256388	315678	442023	688955	611259	2.08624e+06	603063	1.08103e+06	333020	403931	611259	603063	333020	1.10403	0.00485466	1.60585
560.178	12.57	1.76297e+06	1.65745e+06	1.30382e+06	1.77396e+06	1.32285e+06	705716	884495	1.65745e+06	1.30382e+06	1.32285e+06	1.71975e+06	1.98204e+06	1.20515e+06	1230728	1.02192e+06	1.24898e+06	647618	1.98204e+06	1230728	1.24898e+06	1.2081	0.0392198	0.48752
134.031	1.24	999042	872542	796184	1.188e+06	1.27908e+06	1.46473e+06	768017	872542	796184	1.27908e+06	1.00644e+06	1.31931e+06	1.85717e+06	1.35063e+06	1359095	1.08149e+06	1.10299e+06	1.31931e+06	1.35063e+06	1.08149e+06	0.0566473	0.9207	1.01312
148.047	2.11	137765	2.02115e+06	0	2290071	2.41173e+06	1.94048e+06	1.81677e+06	2.02115e+06	0	2.41173e+06	0	1.90642e+06	1.01769e+06	1.7864e+06	1.45908e+06	2.05401e+06	1.45308e+06	1.90642e+06	1.7864e+06	2.05401e+06	1.14937	0.0357828	0.804097
116.02	1.29	1.13423e+06	1.13859e+06	1.06416e+06	1.14828e+06	1.19322e+06	1.00012e+06	1.16723e+06	1.13859e+06	1.06416e+06	1.19322e+06	988688	1.09301e+06	1.09305e+06	1.0832e+06	1.01958e+06	1.03524e+06	1059620	1.09301e+06	1.0832e+06	1.03524e+06	0.287164	0.63077	1.06792
120.067	10.77	1.29647e+06	1.31744e+06	1.02792e+06	1.38052e+06	1400065	957523	880049	1.31744e+06	1.02792e+06	1400065	988032	950773	449825	547056	293210	1.09799e+06	337876	950773	547056	1.09799e+06	0.271152	0.0102111	1.06217
748.285	10.56	1776356	1.65942e+06	1.53659e+06	2.07202e+06	1.78463e+06	1.42363e+06	954491	1.65942e+06	1.53659e+06	1.78463e+06	2.12944e+06	2.36265e+06	1.77078e+06	2.12894e+06	2.27263e+06	1.87656e+06	888502	2.36265e+06	2.12894e+06	1.87656e+06	1.34518	0.000926055	1.65351
514.1	5.52	1.50135e+06	1.49853e+06	1.21473e+06	1.86373e+06	1.73681e+06	790172	1.00363e+06	1.49853e+06	1.21473e+06	1.73681e+06	1.14478e+06	1.32282e+06	1233965	968669	803238	1.64012e+06	574201	1.32282e+06	968669	1.64012e+06	1.29414	0.043353	0.817661
130.036	2.11	0	1.93414e+06	0	2.25415e+06	2517363	2.07685e+06	0	1.93414e+06	0	2517363	0	2.06627e+06	1.43466e+06	2.05087e+06	0	2106735	1.59932e+06	2.06627e+06	2.05087e+06	2106735	0.804707	0.130387	1.20996
604.179	7.26	516079	507975	257546	774190	829462	737730	330491	507975	257546	829462	725307	659847	559373	631076	591031	577139	336026	659847	631076	577139	0.139264	0.721205	1.03399
404.14	10.61	1.22133e+06	1.21176e+06	1.2387e+06	1.28969e+06	1.23499e+06	1.00561e+06	473486	1.21176e+06	1.2387e+06	1.23499e+06	1.72122e+06	1.7731e+06	1.66136e+06	1.79253e+06	1.92776e+06	1.19617e+06	948816	1.7731e+06	1.79253e+06	1.19617e+06	0.6635	0.619503	0.932849
332.085	2.14	0	1.71479e+06	0	1863255	1.86371e+06	1.21797e+06	1.55378e+06	1.71479e+06	0	1.86371e+06	0	1937651	902629	1.51999e+06	1.45924e+06	1.72118e+06	1.15608e+06	1937651	1.51999e+06	1.72118e+06	1.40751	0.00336992	0.719839
308.058	11.49	0	0	0	138308	79836.4	352720	30105.5	0	0	79836.4	560337	1.26797e+06	1.32825e+06	1.38817e+06	1660607	503034	691437	1.26797e+06	1.38817e+06	503034	0.0504403	0.727223	1.03187
390.127	8.35	962988	1.06572e+06	1.22886e+06	1197668	1.21655e+06	788977	977194	1.06572e+06	1.22886e+06	1.21655e+06	1.79399e+06	1.51712e+06	1428619	2.04346e+06	2262775	1.87085e+06	1.50762e+06	1.51712e+06	2.04346e+06	1.87085e+06	1.33192	0.000301056	0.330596
466.17	13.44	2.61862e+06	1.65178e+06	1.77552e+06	1.59095e+06	1.43352e+06	1.36115e+06	1.23142e+06	1.65178e+06	1.77552e+06	1.43352e+06	1.4635e+06	2.04371e+06	1.61981e+06	1.56679e+06	1.34729e+06	1.46139e+06	1.00776e+06	2.04371e+06	1.56679e+06	1.46139e+06	1.65919	2.25639e-06	0.613194
510.14	6.56	426343	398561	307327	585985	587962	586409	255480	398561	307327	587962	1.20424e+06	1.43588e+06	1.01835e+06	1.37069e+06	1624825	1.11861e+06	813707	1.43588e+06	1.37069e+06	1.11861e+06	0.171925	0.552362	1.06043
1086.09	11.18	199383	214539	193728	142464	150306	99457.1	154791	214539	193728	150306	573079	509685	218834	136786	351401	295236	302471	509685	136786	295236	1.90632	2.72495e-08	0.355027
522.162	10.51	667152	644408	306821	1.23008e+06	1.1284e+06	755655	295784	644408	306821	1.1284e+06	590025	826446	682420	892815	760031	481785	371874	826446	892815	481785	1.25772	0.00476687	0.51461
136.062	8.27	730305	806265	668120	711933	825301	703574	678810	806265	668120	825301	573326	594830	300009	413495	0	685680	283489	594830	413495	685680	0.295173	0.815012	1.04429
404.133	12.38	1.11896e+06	1.00556e+06	915184	1.10694e+06	838822	670330	538448	1.00556e+06	915184	838822	1.1723e+06	1.27929e+06	900606	1.05605e+06	926004	741926	486037	1.27929e+06	1.05605e+06	741926	1.30485	0.000342299	1.44344
134.031	1.59	0	474712	0	950778	901228	1.05135e+06	657948	474712	0	901228	302962	568277	643686	599395	460499	526335	418253	568277	599395	526335	0.552792	0.500695	0.928867
112.025	1.55	740292	1.15935e+06	1.0473e+06	1.37709e+06	1.16568e+06	1.14817e+06	1.23229e+06	1.15935e+06	1.0473e+06	1.16568e+06	1.00191e+06	1.21744e+06	1.24978e+06	1.20478e+06	1.03893e+06	1.22715e+06	1.08547e+06	1.21744e+06	1.20478e+06	1.22715e+06	0.806326	0.0340704	1.3438
604.186	6.14	829689	827410	0	1.23572e+06	1333176	1.0955e+06	521417	827410	0	1333176	0	523070	532373	1.11668e+06	1.08259e+06	615260	0	523070	1.11668e+06	615260	0.492099	0.473426	0.962971
444.201	7.07	1.23067e+06	1.3548e+06	1.11164e+06	1.45552e+06	1.50762e+06	968086	769494	1.3548e+06	1.11164e+06	1.50762e+06	1.29723e+06	1.59116e+06	799198	1.51728e+06	1.16085e+06	1.60952e+06	697344	1.59116e+06	1.51728e+06	1.60952e+06	0.567723	0.137217	1.24921
192.074	1.33	814557	725364	709805	1.04022e+06	1.00586e+06	1.42815e+06	1.42297e+06	725364	709805	1.00586e+06	1.06767e+06	1.46771e+06	1.51277e+06	1.24443e+06	1.34728e+06	999360	1.24007e+06	1.46771e+06	1.24443e+06	999360	0.5942	0.457251	0.923927
180.051	9.62	867030	906185	735535	1.0139e+06	806042	771215	586197	906185	735535	806042	767705	0	392414	545127	0	1.21159e+06	0	0	545127	1.21159e+06	1.10203	0.0117342	0.761506
716.259	10.6	1.36338e+06	1.19929e+06	1.14532e+06	1.66191e+06	1.24202e+06	876928	512826	1.19929e+06	1.14532e+06	1.24202e+06	1.63335e+06	1.85175e+06	1.33874e+06	1.64885e+06	1.82676e+06	1205211	537332	1.85175e+06	1.64885e+06	1205211	0.45787	0.354575	1.12423
560.178	12.97	1261666	1135866	956701	1.32675e+06	983522	617358	714919	1135866	956701	983522	1.10983e+06	1334527	777751	884137	611965	806281	475249	1334527	884137	806281	1.03251	0.0660342	0.785765
466.17	13.64	1.24515e+06	893002	1.01032e+06	855345	700315	587756	539882	893002	1.01032e+06	700315	883080	1.14036e+06	874482	724883	639816	633614	0	1.14036e+06	724883	633614	0.500831	0.368396	1.11615
604.179	6.73	889161	809807	392844	1.21218e+06	1.31898e+06	610046	489112	809807	392844	1.31898e+06	450643	602391	581197	968604	801918	568198	226051	602391	968604	568198	0.0225475	0.78881	1.03039
136.062	6.02	824311	803895	735423	922050	914330	694390	730941	803895	735423	914330	587539	611932	375909	395232	194118	671691	272277	611932	395232	671691	0.537208	0.175193	1.30065
514.099	4.78	842964	857176	632041	985774	942852	465839	629106	857176	632041	942852	699007	745363	896956	0	0	919606	398911	745363	0	919606	1.48599	3.99776e-05	1.6875
456.141	13.45	1.38746e+06	846365	930461	807992	722729	750025	654673	846365	930461	722729	775359	1.07749e+06	870292	843809	756004	795192	575998	1.07749e+06	843809	795192	0.267058	0.515719	1.06804
604.184	5.87	1.18955e+06	1.07419e+06	0	1.46988e+06	1.47459e+06	664742	0	1.07419e+06	0	1.47459e+06	398760	624174	589948	1.08817e+06	898123	570686	0	624174	1.08817e+06	570686	0.0867114	0.817172	1.02243
198.063	12.07	1.01849e+06	1.10461e+06	1.13547e+06	1.50322e+06	905402	757436	700883	1.10461e+06	1.13547e+06	905402	780959	966536	709291	697964	362313	690806	372575	966536	697964	690806	1.0438	0.0145556	1.48027
302.045	20.21	1.03991e+06	802704	656474	380441	49348.7	247682	418082	802704	656474	49348.7	405636	329392	0	5530.03	6028.56	0	109195	329392	5530.03	0	1.36379	0.00285198	1.48088
354.09	1.27	356399	304847	173642	532330	593512	742575	169801	304847	173642	593512	539875	564170	1.01693e+06	598758	640462	432654	510559	564170	598758	432654	0.867119	0.0213835	2.39048
394.112	10.61	776970	775712	780780	785280	767960	668190	518818	775712	780780	767960	1.07812e+06	1.10017e+06	1.14686e+06	1206665	1.30434e+06	811187	681953	1.10017e+06	1206665	811187	1.1805	0.031252	0.668776
453.158	7.77	0	813469	0	737508	705995	0	0	813469	0	705995	495283	827012	238550	711771	706470	0	598053	827012	711771	0	1.6405	0.000389926	0.70814
568.202	7.59	450883	364342	153047	626807	633920	541489	219313	364342	153047	633920	447786	419376	468591	410450	350296	382916	234844	419376	410450	382916	0.156556	0.994492	0.999062
1570.17	9.35	294498	367153	433569	62390.9	295935	91549.6	331858	367153	433569	295935	152869	155962	148103	7427.87	43193.5	219811	99006.2	155962	7427.87	219811	0.294575	0.744411	1.05452
344.078	3.85	160658	0	143574	236111	235705	0	0	0	143574	235705	640992	1.23131e+06	812983	1.30493e+06	1.64642e+06	728418	81403.9	1.23131e+06	1.30493e+06	728418	1.05157	0.00154469	2.4584
156.043	7.56	583630	625547	0	621381	646727	0	0	625547	0	646727	679329	764510	562690	589795	0	755667	470269	764510	589795	755667	1.27686	0.00064916	0.342764
344.085	1.95	6912.53	420130	0	631202	631881	489655	475776	420130	0	631881	716573	1565208	875927	1548665	1.16217e+06	1.23686e+06	1.26105e+06	1565208	1548665	1.23686e+06	1.16866	0.113701	0.886165
624.105	6.01	956079	938840	842650	1.15629e+06	1.18705e+06	572479	724383	938840	842650	1.18705e+06	479262	535073	175326	192183	35990	679071	93604.1	535073	192183	679071	1.11153	8.97459e-06	0.420694
658.179	16.74	484406	143114	143281	306719	446445	548020	243093	143114	143281	446445	338391	822328	850602	426543	349525	271524	281294	822328	426543	271524	1.39866	2.08392e-05	2.59848
362.095	1.51	0	187603	107861	2.56362e+06	124052	99032.4	135183	187603	107861	124052	0	0	59220.3	37133	1.46454e+06	75617.4	0	0	37133	75617.4	1.01663	0.0673522	0.627066
684.212	7.6	101851	74011.4	31836.6	187057	227414	340881	57865.4	74011.4	31836.6	227414	48133.9	74887.4	149915	108127	118947	51225.5	33235.4	74887.4	108127	51225.5	0.188396	0.701673	1.38199
1086.09	10.95	190193	216265	185297	147184	156248	99566.6	182348	216265	185297	156248	467125	443447	212525	109368	312644	281582	293438	443447	109368	281582	0.406006	0.144384	1.65404
458.137	1.23	273816	316869	545758	290040	416335	401700	353623	316869	545758	416335	1.2502e+06	164948	941706	184346	195431	0	123670	164948	184346	0	1.03286	0.00991634	0.587204
938.107	14.15	260246	354403	302533	823.019	153609	51170.9	350439	354403	302533	153609	245827	295275	167559	609.803	58084.7	189444	135596	295275	609.803	189444	0.533559	0.974282	0.989495
434.145	10.4	1.04915e+06	1.0444e+06	954255	1.20009e+06	1.04322e+06	502580	312285	1.0444e+06	954255	1.04322e+06	1317476	1.27661e+06	1.04531e+06	1.09675e+06	1.27527e+06	778181	398621	1.27661e+06	1.09675e+06	778181	0.385923	0.205926	1.44751
436.159	7.28	900973	936423	905533	918699	986284	624651	668738	936423	905533	986284	877634	1.01191e+06	829335	1.00159e+06	911450	1.01013e+06	662827	1.01191e+06	1.00159e+06	1.01013e+06	0.60119	0.368235	0.884725
480.131	5.52	287907	281652	218604	390923	389353	184339	191690	281652	218604	389353	525086	824212	710398	918892	918300	591535	539622	824212	918892	591535	0.961761	0.314802	0.940081
666.11	11.75	400767	445261	310312	369697	212580	167949	285628	445261	310312	212580	0	190307	333654	0	53630.9	209632	0	190307	0	209632	1.88111	3.3814e-07	0.384924
514.101	6.38	1.00422e+06	1.07248e+06	721435	1.01432e+06	1.07039e+06	518183	595050	1.07248e+06	721435	1.07039e+06	529896	781613	959980	458094	375960	869205	328114	781613	458094	869205	1.03287	0.00908626	1.53664
514.105	5.94	573100	550619	472757	568128	724633	297231	240898	550619	472757	724633	656843	1.01805e+06	1.35826e+06	801616	706768	816173	470399	1.01805e+06	696738	816173	1.13495	0.0272913	1.38189
592.158	1.18	376210	346122	370325	552578	695501	733198	156592	346122	370325	695501	412360	643736	1.47966e+06	748361	669520	505586	531585	643736	748361	505586	1.51656	0.00284436	0.619133
112.025	1.26	333432	287828	250943	427853	438575	587907	250046	287828	250943	438575	381518	460529	648514	456876	428441	386221	383744	460529	456876	386221	1.07341	0.0613646	0.673947
664.116	2.63	664101	698299	662710	890388	894434	479809	752559	698299	662710	894434	656242	877087	612002	484241	314766	855246	366348	877087	484241	855246	1.11559	0.0559108	0.798731
192.074	1.51	718023	707448	452485	671245	808842	1512703	768003	707448	452485	808842	693831	853276	1.18464e+06	935197	857396	709057	1.04363e+06	853276	935197	709057	0.608943	0.274559	1.1434
522.165	10.29	214984	178306	150656	264501	219267	804550	293375	178306	150656	219267	364912	429712	590179	345840	494028	309038	448804	429712	345840	309038	0.686426	0.281954	0.866998
194.068	12.13	630177	620713	547796	654407	677138	489863	413511	620713	547796	677138	508721	385715	205252	153130	79221.2	443154	88179.2	385715	153130	443154	1.16777	0.0542644	0.657438
484.088	4.23	294934	341899	288831	402933	272702	76684.7	256289	341899	288831	272702	578896	592709	557038	380707	1.02452e+06	443858	423149	592709	380707	443858	1.43006	6.45723e-05	2.06625
452.155	6.64	352472	424266	462916	383129	358852	274238	319287	424266	462916	358852	504776	453734	350160	318861	338764	464463	310326	453734	318861	464463	1.41477	0.00100369	0.52374
456.147	13.21	655081	387222	482380	391796	361322	521668	484633	387222	482380	361322	412475	599462	469692	490069	468218	545842	443898	599462	490069	545842	0.376145	0.619058	0.960548
428.129	10.51	648966	649504	670847	688812	638010	387709	376695	649504	670847	638010	753824	726384	705621	730442	714777	582161	474229	726384	730442	582161	0.696702	0.1396	0.891412
568.202	7.25	264863	238040	106603	460310	488636	423152	0	238040	106603	488636	362617	325408	202475	298624	254859	276602	142264	325408	298624	276602	1.03538	0.151365	0.894815
296.064	10.77	437955	431934	340208	450181	459606	319228	280477	431934	340208	459606	355024	359207	180013	219546	128973	360453	121008	359207	219546	360453	0.107168	0.523935	1.11953
538.158	7.74	124186	107435	0	151545	124590	256447	3205.94	107435	0	124590	347561	394911	286583	289992	311734	232609	250033	394911	289992	232609	1.27244	0.00381357	1.48355
392.087	1.53	932347	1.31794e+06	530335	783726	1.1319e+06	493741	1.56519e+06	44494.5	530335	1.1319e+06	678820	395366	768998	547089	473736	547448	839744	395366	547089	547448	1.16461	2.3882e-05	0.462719
784.081	8.72	56316.9	55762.3	44300.9	290223	48390.3	26424.6	32751.2	55762.3	44300.9	48390.3	264644	230813	140447	608093	527811	114049	167293	230813	608093	114049	0.193393	0.0901155	1.47392
580.202	7.33	660171	645809	239509	1.02557e+06	928817	612917	344770	645809	239509	928817	174753	400649	308948	776202	612293	296959	106526	400649	776202	296959	1.61523	0.00337834	0.233732
424.116	10.4	821140	820105	749518	920318	834669	346100	207578	820105	749518	834669	1.0359e+06	972084	880892	942999	1103449	613710	302763	972084	942999	613710	0.738745	0.0845252	1.5112
452.154	7.1	340193	382448	393425	353223	361243	179775	194188	382448	393425	361243	435129	392993	330428	309420	304627	386588	231843	392993	309420	386588	0.668085	0.25393	0.84764
150.026	1.15	802350	895631	767679	800612	866424	822801	656377	895631	767679	866424	803252	928456	875200	885089	798055	823016	852050	928456	885089	823016	0.485926	0.667242	0.960224
412.036	3.7	789816	696245	537407	894673	996535	653367	509836	696245	537407	996535	816381	887876	458642	720940	722716	915244	392041	887876	720940	915244	0.814096	0.114086	0.946514
244.062	4.12	127729	87041.1	27958.5	63854.7	51243.2	11585.4	28925.6	87041.1	27958.5	51243.2	99113.9	73790.3	144428	54448.6	1.03385e+06	26972.8	22420.9	73790.3	54448.6	26972.8	0.323512	0.877014	0.982544
614.213	5.88	586684	554737	0	739374	773094	370368	179038	554737	0	773094	173955	289738	248603	508828	394124	250816	0	289738	508828	250816	0.546341	0.301729	0.350619
674.229	3.58	366409	388622	367968	488587	358016	190793	283015	388622	367968	358016	501078	619460	400401	539498	473371	578135	350746	619460	539498	578135	0.958039	0.0140938	1.60467
1012.33	12.25	67721.1	44010.9	48972.6	112235	70024.2	125864	20224.2	44010.9	48972.6	70024.2	274399	321011	837078	327029	481108	52586.2	78905.2	321011	327029	52586.2	1.61104	0.000348366	0.684263
568.209	6.14	417903	394342	176345	710139	744184	542606	238139	394342	176345	744184	120087	199772	229502	494630	402037	224643	75988.1	199772	494630	224643	1.41947	0.00461087	0.212208
658.18	16.89	262935	0	0	186333	0	291569	0	0	0	0	0	606209	753816	367167	371691	183013	238005	606209	367167	183013	0.888185	0.0401201	1.70256
528.151	13.95	781208	667710	506119	586863	491451	394438	447728	667710	506119	491451	714393	864975	417226	567437	399878	439747	326483	864975	567437	439747	1.1082	0.0220869	0.586796
636.1	8.93	414691	557046	593831	237578	301344	87099.1	386572	557046	593831	301344	357771	277800	340658	30133.4	119778	308360	153507	277800	30133.4	308360	0.0847474	0.932915	0.989022
392.087	1.39	715713	1.2829e+06	673877	975077	1.47565e+06	360940	866090	1.2829e+06	673877	1.47565e+06	782535	701213	1.15083e+06	861780	743050	676993	575059	701213	861780	676993	0.920048	0.0145751	1.82842
484.095	8.45	427085	542537	446668	707127	670002	294107	298640	542537	446668	670002	485496	821160	333763	663927	607198	764442	379761	821160	663927	764442	0.523695	0.136133	1.26531
610.12	13.78	694319	610060	390694	587045	540895	299875	388603	610060	390694	540895	176561	97687.5	111475	29951.4	7307.35	98365.4	10808.4	97687.5	29951.4	98365.4	1.04047	0.102072	0.800183
492.154	9.74	107788	105456	113377	151273	130681	205606	69180.4	105456	113377	130681	304417	257481	1.02776e+06	294710	636077	115760	161234	257481	294710	115760	1.71536	1.36681e-08	6.665
1418.16	5.59	195105	224589	243597	300842	218542	82131.4	209173	224589	243597	218542	81468.9	85174.2	76076.4	24325.5	35248.6	138674	50950.6	85174.2	24325.5	138674	1.32497	0.0227715	0.355768
294.132	7.28	606300	609947	628368	647956	672066	0	0	609947	628368	672066	674857	736980	484883	754198	0	741816	405564	736980	754198	741816	1.56607	4.07731e-06	2.91951
308.104	10.95	365178	415061	296868	472901	422585	371740	226473	415061	296868	422585	416508	629623	327159	460557	384347	422108	198216	629623	460557	422108	0.655335	0.36092	0.939125
536.195	17.48	425919	244529	151790	237631	224285	91579.6	115885	244529	151790	224285	278255	553215	639850	302696	237842	80304.8	121246	553215	302696	80304.8	0.997488	0.187227	0.85164
568.202	6.7	284721	271308	107169	485923	553711	264633	0	271308	107169	553711	169471	286351	176838	318384	239835	173033	84560.9	286351	318384	173033	0.506411	0.161418	0.670627
604.179	6.97	563575	594416	323838	779449	926453	693191	428400	594416	323838	926453	255456	375853	393873	665908	599569	452484	215820	375853	665908	452484	0.516935	0.122338	1.41761
782.286	6.9	208083	244403	261550	206667	176989	220153	255218	244403	261550	176989	326177	295986	210335	182961	182071	280997	247495	295986	182961	280997	0.785039	0.0619678	1.38193
578.144	16.44	304756	269575	255852	270145	260480	246899	230878	269575	255852	260480	284873	304798	255239	253748	243273	249759	215757	304798	253748	249759	0.457266	0.269767	0.907497
524.179	2.24	642998	632066	633176	637281	586224	226572	570641	632066	633176	586224	180496	171797	81644.3	95371.3	45264.9	316260	101877	171797	95371.3	316260	0.331898	0.936212	1.00334
510.143	6.39	239889	231410	159817	342915	343682	502192	202221	231410	159817	343682	612379	757659	588770	758304	952789	629977	0	757659	758304	629977	1.68361	1.15427e-07	3.66746
192.067	2.69	231363	0	205319	302160	284984	244693	203186	0	205319	284984	241059	333887	192284	309596	289425	261306	0	333887	309596	261306	1.80399	4.81138e-07	0.399225
554.185	7.59	150936	137049	180304	179228	189550	172853	180452	137049	180304	189550	118280	169934	153460	175128	141139	196897	165506	169934	175128	196897	1.16551	0.086297	0.874642
580.204	6.51	576184	511575	177237	801162	798309	450452	209893	511575	177237	798309	126989	296160	225241	613416	454795	251240	73610.8	296160	613416	251240	0.050634	0.728769	1.02104
492.156	8.67	157609	136004	166683	201237	261229	642489	209499	136004	166683	261229	251399	243836	509280	186926	0	216373	0	243836	186926	216373	0.709043	0.083454	1.56512
606.184	6.14	369087	359611	148894	528653	486688	403647	192527	359611	148894	486688	162141	224450	273573	463951	443070	263253	108316	224450	463951	263253	0.422026	0.784691	0.937601
568.208	5.89	496988	434573	166443	678283	701634	298291	129185	434573	166443	701634	132248	220088	195001	429439	319631	169275	58741.7	220088	429439	169275	0.337179	0.333897	1.20547
788.109	14.6	442975	422049	403180	5827.19	161624	65583.7	312058	422049	403180	161624	266030	230358	186172	842.356	39785.5	123833	106299	230358	842.356	123833	0.881604	0.0340383	1.79583
456.141	13.64	703673	518520	603460	493559	412253	355591	311014	518520	603460	412253	527190	644450	546764	474432	407277	404051	284659	644450	474432	404051	0.690882	0.0243168	2.14021
514.097	7.03	446750	489213	500714	544189	568958	296167	355985	489213	500714	568958	558133	615022	618855	183548	463590	619199	276806	615022	183548	619199	0.0321733	0.821987	1.02505
394.158	1.9	0	804791	0	920902	830020	522291	0	804791	0	830020	651291	0	571546	528536	433015	647210	416053	0	528536	647210	0.164873	0.990492	1.00167
392.123	1.2	880423	1.19531e+06	509097	624236	1.036e+06	205491	645417	1.19531e+06	509097	1.036e+06	593598	471489	510156	545337	399312	457209	437315	471489	545337	457209	0.683786	0.0982788	1.22541
150.018	2.64	475794	0	450215	636748	600165	338899	459591	0	450215	57760.3	594022	697600	481861	476382	395722	617697	0	697600	476382	617697	0.934848	0.0132497	1.60304
248.043	9.4	335866	326602	250434	247399	224263	109298	165345	326602	250434	224263	613397	536341	268115	254270	381527	346975	224028	536341	254270	346975	0.702584	0.0721924	0.788483
444.141	4.63	654122	645914	503286	603821	640788	355760	397130	645914	503286	640788	426209	528246	108050	387963	204895	591622	211207	528246	387963	591622	1.23261	0.0171257	0.654001
606.183	5.86	485148	431728	176179	586688	531408	237421	128556	431728	176179	531408	156153	239853	223766	423930	350421	234570	75341.6	239853	423930	234570	0.90647	0.0221931	1.40968
510.232	14.57	422877	360796	252472	436257	286619	297877	186143	360796	252472	286619	352004	371025	288943	252702	157172	190411	106823	371025	252702	190411	0.62205	0.104084	1.42809
606.177	6.73	370003	328712	153545	525083	482334	225585	230637	328712	153545	482334	169119	233985	214129	362582	290401	258181	118510	233985	362582	258181	0.839464	0.131754	1.24069
478.097	4.71	327429	253028	113567	459970	493760	257842	164721	253028	113567	493760	162774	285567	352437	294872	223655	209560	118620	285567	294872	209560	0.575679	0.134115	1.31133
666.113	10.04	263635	352983	255636	329268	251973	149182	233084	352983	255636	251973	92991.2	0	273552	38869.1	25441.1	180598	55580.5	0	38869.1	180598	0.168629	0.352638	1.20233
940.126	15.8	238137	239656	125427	533.045	125802	62680.6	86218	239656	125427	125802	107863	176608	137402	448.792	20381.3	78248	72130.6	176608	448.792	78248	1.36921	0.000364667	2.16612
450.122	11.24	312727	320825	317174	433586	328745	320822	290438	320825	317174	328745	217861	293543	176735	211613	131884	282499	124326	293543	211613	282499	0.469091	0.130576	1.61405
450.139	7.13	518954	508924	509968	487779	538324	348763	333639	508924	509968	538324	565192	602944	528932	582182	779325	601344	396010	602944	582182	601344	1.45638	0.000284197	1.47839
538.158	6.5	561173	461368	172835	727436	606897	352043	193802	461368	172835	606897	158138	340071	132309	563566	399707	289640	83207	340071	563566	289640	1.39133	0.0132529	0.822191
454.117	9.12	423040	452010	352842	599990	523170	311874	285691	452010	352842	523170	446638	506414	178604	389955	335648	508493	203745	506414	389955	508493	0.525171	0.176802	1.36607
412.115	6.89	403564	412742	468812	372161	409103	382446	336723	412742	468812	409103	471333	448184	450306	408498	444405	438346	378286	448184	408498	438346	0.204363	0.560743	1.07606
834.212	8.16	577829	379250	189485	770680	259895	451730	243165	379250	189485	259895	68266.2	97699.9	15795.3	55539.5	23059.9	224922	63937.8	97699.9	55539.5	224922	0.723048	0.108938	0.940435
244.095	6.7	275506	266242	0	425637	437546	0	0	266242	0	437546	167836	174344	143465	271074	0	164422	0	174344	271074	164422	1.50446	0.000387165	3.99044
605.163	16.43	247460	212016	176856	204030	201898	152637	155063	212016	176856	201898	210234	257149	178257	180769	147134	168945	133630	257149	180769	168945	1.05797	0.0221133	1.49696
332.078	3.96	529626	512516	310295	410608	509867	439703	0	512516	310295	509867	389939	480498	361172	302692	325288	427640	91587.1	480498	302692	427640	0.067052	0.723023	1.03067
436.162	9.83	575401	601869	517035	647174	564115	354173	297460	601869	517035	564115	635194	631939	493655	600103	545807	502739	290645	631939	600103	502739	0.78266	0.0812851	1.23328
142.063	7.58	249791	259808	0	245805	269260	0	0	259808	0	269260	295365	324168	237537	246198	0	330732	208225	324168	246198	330732	0.553501	0.694252	0.964191
634.084	2.74	410542	460617	446402	387223	441237	189789	535358	460617	446402	441237	343881	325974	377844	154887	293281	383063	244879	325974	154887	383063	1.19753	0.0599102	0.863534
426.13	7.28	478318	506513	550359	446143	500891	325978	378661	506513	550359	500891	444846	539321	497830	529956	535052	544197	396746	539321	529956	544197	1.00418	0.00607179	1.41225
120.058	13.8	315939	0	312314	367897	277400	216065	201922	0	312314	277400	273163	0	0	253141	96371.3	485416	147231	0	253141	485416	0.801762	0.216122	0.930059
484.094	2.85	148350	160107	179476	204333	135852	41842.6	178109	160107	179476	135852	282990	318781	360259	188684	564649	212443	260853	318781	188684	212443	0.274621	0.869978	1.02794
442.126	6.64	219725	270551	317592	212771	203521	155742	209187	270551	317592	203521	307817	276223	233314	197871	206808	292896	212817	276223	197871	292896	1.31614	0.00204628	0.5238
1012.33	12.07	130976	92508.5	112948	189954	178986	311911	65381.3	92508.5	112948	178986	227486	372350	664640	239406	254211	78788.6	83823.9	372350	239406	78788.6	0.363692	0.608774	0.954311
606.177	7.25	250666	171933	97227	286252	296119	274825	111653	171933	97227	296119	156972	236472	204430	232947	250832	244771	132516	236472	232947	244771	0.853686	0.076612	0.561842
604.179	5.06	594287	550591	234322	679070	780089	507566	237855	550591	234322	780089	173468	280202	306641	570852	465784	282684	92039.7	280202	570852	282684	0.590471	0.692511	0.945159
706.164	2.67	444454	435258	345248	515752	518525	315841	427300	435258	345248	518525	370000	530530	333379	409969	328370	423301	238079	530530	409969	423301	0.867263	0.0417382	1.55768
454.17	4.63	556094	563461	420095	537211	584325	296695	332943	563461	420095	584325	369129	481568	79620	321783	166033	532651	169272	481568	321783	532651	0.352183	0.42121	1.07604
192.037	1.57	462183	451857	501693	525896	435413	383346	506960	451857	501693	435413	393089	451813	391207	410762	374387	484011	400535	451813	410762	484011	0.851388	0.0371415	1.40585
506.165	13.17	207572	129242	124884	200079	179856	358835	69334.3	129242	124884	179856	281769	400264	601370	303500	258794	124799	0	400264	303500	124799	0.418908	0.043258	1.09499
514.097	4.65	554007	566305	413315	610542	622566	503289	0	566305	413315	622566	554351	0	0	558892	449519	735086	0	0	558892	735086	1.17037	0.0188498	0.563384
534.189	1.1	631263	594504	393548	716642	785769	648796	639592	594504	393548	785769	1.10244e+06	314104	539188	534304	480210	291054	298346	314104	534304	291054	0.091135	0.982212	1.00204
826.149	8.51	519676	465729	323830	400832	269795	0	0	465729	323830	269795	159237	159810	46242.3	31112.7	8334.78	0	0	159810	31112.7	0	0.903934	0.115323	1.31598
170.022	16.44	0	275766	0	265152	0	0	0	275766	0	0	262323	0	266748	270817	239804	255027	206303	0	270817	255027	1.33749	7.612e-05	2.9825
1418.16	6.73	137142	168508	196312	200298	133307	54842.2	156103	168508	196312	133307	71572.4	64074.5	66488.4	18403.9	29916.5	122024	42531.4	64074.5	18403.9	122024	0.860473	0.0661672	0.78397
536.175	14.62	185941	75581.6	91434.5	103819	119479	273313	94225.8	75581.6	91434.5	119479	106731	222686	354750	146955	127386	104238	122862	222686	146955	104238	1.42582	7.53909e-05	2.49331
604.18	5.55	165222	141385	506382	202337	215088	571014	376247	141385	506382	215088	0	0	0	151315	135787	0	163187	0	151315	0	0.783842	0.195079	0.741368
464.196	9.1	310493	359849	315882	390989	334708	181099	223000	359849	315882	334708	380226	393645	188501	335929	337460	364328	212158	393645	335929	364328	0.844773	0.02198	1.79462
636.1	10.08	191623	236918	192118	406215	176620	74030.8	141961	236918	192118	176620	131074	146551	161869	56272.6	93814.5	160707	102240	146551	56272.6	160707	0.513503	0.5636	0.94565
464.104	14.93	502446	440683	336816	322988	357484	301607	366098	440683	336816	357484	142625	160842	144743	62766.6	27850.7	149146	40875.6	160842	62766.6	149146	1.09863	0.0149607	1.66533
2354.24	13.25	86260.2	95750.6	78512.2	25151	87430.9	36708.2	111271	95750.6	78512.2	87430.9	32700.3	42422.2	44699.5	2676.34	6261.29	53631.7	25998.4	42422.2	2676.34	53631.7	1.72467	8.19976e-09	3.41602
2354.24	11.27	86348.2	103745	125476	27460.1	91153.7	33643.8	110531	103745	125476	91153.7	31571.3	38510.2	37713.6	2177.79	4496.2	58667.2	24170.3	38510.2	2177.79	58667.2	1.19312	0.000296898	2.54877
786.103	10.5	174335	187672	186296	17511.7	197839	62505.3	127820	187672	186296	197839	194506	34732.8	294309	7656.02	141824	204989	111476	214178	7656.02	204989	1.24942	0.000162379	3.02949
604.18	6.58	0	283863	127592	452830	520502	707914	0	283863	127592	520502	435294	410220	0	0	332070	409749	205165	410220	0	409749	0.402961	0.771351	1.07729
1570.17	13.97	117216	135793	103411	27414.2	115054	51042.5	132995	135793	103411	115054	60070.9	88989	95481.3	4679.9	22393.1	74320.3	46824.8	88989	4679.9	74320.3	0.328471	0.841139	1.03769
544.18	7.59	312144	303092	261773	302874	277963	139800	215583	303092	261773	277963	234232	357019	221632	345510	385202	267127	249634	357019	345510	267127	0.93897	0.00785912	1.84964
614.214	6.1	330816	305505	144582	508768	605117	401836	229386	305505	144582	605117	111113	178086	198864	429450	344725	210491	76669.8	178086	429450	210491	0.859969	0.158032	0.876584
440.163	2.11	541087	513754	575937	615903	642210	486590	516860	513754	575937	642210	437630	475548	247899	464781	379425	539549	361056	475548	464781	539549	0.749762	0.0844973	1.5127
344.076	3.01	173900	32320.7	204355	306799	333088	0	0	32320.7	204355	333088	410831	865419	515218	0	759375	655957	0	865419	0	655957	1.0447	0.00154058	1.28238
362.088	3.14	0	0	0	147785	0	44452.7	0	0	0	0	144350	289061	183172	212713	0	107050	47280.4	289061	212713	107050	1.30305	0.000426125	0.396988
640.134	16.43	104984	105990	106220	107744	110614	108205	103088	105990	106220	110614	109032	107501	114895	115258	116718	103569	107625	107501	115258	103569	1.24383	0.0111619	0.538813
302.03	2.63	406566	388672	336400	470080	454548	259219	372332	388672	336400	454548	393948	489877	320040	260488	174670	460484	195044	489877	260488	460484	0.471603	0.0915632	0.971606
402.909	10.66	0	0	0	0	0	0	0	0	0	0	1.02523e+06	313759	459.687	1580.74	3662.76	0	496.011	313759	1580.74	0	0.501846	0.422668	1.10328
112.025	1.46	0	777850	0	903371	875099	0	841217	777850	0	875099	908309	1.02651e+06	947789	991324	949341	791191	807143	1.02651e+06	991324	791191	1.3566	0.0029605	0.856572
138.032	7.13	341871	297421	0	353792	317506	0	0	297421	0	317506	294862	379398	327817	443932	0	328383	373926	379398	443932	328383	1.13369	0.0146715	0.83414
324.143	7.6	334983	366955	0	425218	486036	0	0	366955	0	486036	460005	533698	396532	504499	0	495712	239367	533698	504499	495712	1.23103	0.0720492	0.8436
724.513	16.69	101169	56888.2	89881.1	60700.4	77592.7	68640.4	22565.8	56888.2	89881.1	77592.7	204362	120399	59040	48509.8	54059.2	35874.5	80014.6	120399	48509.8	35874.5	0.188514	0.573193	0.869596
458.139	13.45	456283	287362	317696	277108	244711	266867	225147	287362	317696	244711	264253	372521	294697	291843	252328	265495	193567	372521	291843	265495	0.0762424	0.823765	1.02108
634.086	3.77	364395	378513	316266	307145	355219	135282	375625	378513	316266	355219	289623	307969	319219	150779	288229	324369	182904	307969	150779	324369	0.694846	0.0667686	1.24043
614.207	6.72	133295	114480	52247.9	177469	212259	132037	58988.3	114480	52247.9	212259	111739	150935	108191	160880	142856	120681	38125.8	150935	160880	120681	0.325394	0.978521	0.99515
178.037	9.48	202626	180803	359166	232422	187830	83396.1	220281	180803	359166	187830	58102.5	63278.3	36055.5	47347.3	57810.1	148451	32931.6	63278.3	47347.3	148451	1.5891	8.77523e-05	3.12114
412.095	1.66	52410.7	0	28840	92156.5	111660	370571	45746.8	0	28840	111660	82526.5	139280	401630	159542	138055	86320	0	139280	159542	86320	0.854833	0.321372	0.708224
406.148	6.73	270876	246352	0	400240	424202	263733	131101	246352	0	424202	186220	178667	144289	257565	188632	159398	96988	178667	257565	159398	1.21611	0.00952484	1.56497
714.484	16.68	113994	58414.8	92455.6	61120.6	74734.6	78943.3	0	58414.8	92455.6	74734.6	212343	127666	68418.4	57843.4	68531.1	38985.1	88076.6	127666	57843.4	38985.1	0.0887073	0.577272	0.885476
388.174	10.46	443332	395649	428134	585193	18775.5	0	158478	395649	428134	18775.5	457575	570615	324287	487915	459949	0	0	570615	487915	0	0.739695	0.125401	0.741506
440.11	7.13	330520	335389	365482	293919	341563	220011	233135	335389	365482	341563	382072	402356	384687	398429	575410	391278	277116	402356	398429	391278	1.33736	0.00754605	0.78994
716.239	7.33	66197.4	58540.9	62454.8	79804.2	65219.2	96341	83022.4	58540.9	62454.8	65219.2	61898.2	66646.4	8818.92	42861.6	0	90775.6	48014	66646.4	42861.6	90775.6	0.459975	0.189354	1.20278
396.11	10.61	269374	253919	261535	270153	263017	137797	161094	253919	261535	263017	355074	360190	380723	402716	122733	267168	231562	360190	402716	267168	0.911517	0.0318418	0.760374
470.014	11.7	59982.4	56456.7	44727.5	66800	36222.6	37884	36278.3	56456.7	44727.5	36222.6	256292	160607	0	77573.2	127941	70447.9	139925	160607	77573.2	70447.9	1.59268	0.00112415	0.389241
666.112	11.2	296736	323788	216086	302431	205513	143614	187312	323788	216086	205513	178234	236634	240062	82541.9	67397.5	194916	77963.7	236634	82541.9	194916	1.15779	0.0146893	1.5208
312.08	1.17	220787	221569	95675.9	249740	323500	371301	107056	221569	95675.9	323500	262562	324478	427130	353680	314808	218395	239786	324478	353680	218395	1.098	0.0480969	0.734306
302.047	15.08	375464	360053	300083	327867	292000	216790	0	360053	300083	292000	0	0	0	0	0	0	42748.8	0	0	0	1.70117	3.02048e-06	2.22643
474.138	13.41	107114	74357.1	76595.5	126763	86953	167769	53953	74357.1	76595.5	86953	230762	283037	499981	290328	383636	92522.8	126188	283037	290328	92522.8	1.5099	0.00107802	0.362086
506.166	9.8	115560	113420	116854	185362	151911	157010	81138.5	113420	116854	151911	195042	234798	537688	256504	294917	113692	126237	234798	256504	113692	1.28015	0.0172824	0.551401
610.155	14.62	395572	284213	179109	254152	235793	164662	134886	284213	179109	235793	126137	173229	104853	76491	36679.4	104611	29818.2	173229	76491	104611	1.56012	0.000183754	2.33315
482.115	12.06	233780	262097	192354	238597	168506	67124.7	144461	262097	192354	168506	138100	233674	235932	135506	81700.7	146546	89391.4	233674	135506	146546	0.586189	0.196416	1.22409
514.098	6.55	366486	362470	248122	312881	318644	0	0	362470	248122	318644	141096	177078	236712	88782.1	66812.8	174504	245233	177078	88782.1	174504	1.43282	0.000100239	1.87745
580.202	7.68	301739	245008	77905	547329	455552	271794	94057.5	245008	77905	455552	131516	192367	127369	330472	248765	133398	47085.6	192367	330472	133398	0.428778	0.152079	1.48449
500.208	13.25	450488	386188	259910	433475	273321	236829	161489	386188	259910	273321	242536	196154	163803	98575.3	41883.7	139193	0	196154	98575.3	139193	1.37545	0.000351125	2.02943
308.085	1.32	127730	83848.8	86942.7	173031	178714	305218	0	83848.8	86942.7	178714	232941	321404	400344	319700	361101	202894	298347	321404	319700	202894	1.4474	0.000171834	0.509699
604.181	5.29	238164	205799	91549.8	293667	308378	196475	0	205799	91549.8	308378	129352	129908	103721	187701	162823	137107	48204.5	129908	187701	137107	0.976191	0.0163856	1.55476
454.166	9.13	269772	283563	248622	310841	277323	138845	175625	283563	248622	277323	291255	283924	140529	269425	263062	297080	162281	283924	269425	297080	0.291144	0.860338	0.982843
442.122	7.1	235464	258206	281158	220693	237004	151236	173249	258206	281158	237004	293170	267220	252185	227664	263563	281252	169998	267220	227664	281252	0.733541	0.278912	0.921851
500.203	14.58	239210	203792	148843	252790	162904	191291	100261	203792	148843	162904	205001	232919	176773	156283	104608	120328	66031.3	232919	156283	120328	0.56733	0.300678	1.15473
550.172	16.42	83283.4	75134.6	97353.8	72033.9	80432.1	85243.2	104056	75134.6	97353.8	80432.1	82766.2	81882.9	112246	89985.5	111417	80288.6	86412.3	81882.9	89985.5	80288.6	0.363501	0.379153	0.947948
552.083	2.47	7216.28	4571.85	5795.41	21105.2	10846.9	91574.1	4808.94	4571.85	5795.41	10846.9	112852	242597	278228	348390	409978	94349	150054	242597	348390	94349	1.82117	1.88989e-05	0.0719847
954.1	10.28	126943	177136	152252	44998.2	130505	45713.1	105302	177136	152252	130505	238595	300640	182130	72197.9	237932	221593	131037	300640	72197.9	221593	0.878691	0.0252776	0.628106
164.057	8.2	265705	301293	223413	301895	331190	167014	155379	301293	223413	331190	289301	304527	164717	191396	99182.1	242983	109599	304527	191396	242983	0.727305	0.159485	1.21544
478.171	15.53	10099.9	7923.83	6486.33	7732.76	10142.5	18199.8	8972.72	7923.83	6486.33	10142.5	87354.9	19284.4	531680	33717.6	46924.6	31270.7	43244.6	19284.4	33717.6	31270.7	1.44988	0.132358	0.107218
426.024	11.69	59431.8	56010.9	41257.5	61988.9	34058.5	37814.1	36377.6	56010.9	41257.5	34058.5	241556	151020	26340.5	70124.5	117711	70519.1	137099	151020	70124.5	70519.1	1.33397	0.00450428	0.414333
170.025	3.96	361971	328062	212568	281564	342314	308057	187427	328062	212568	342314	280939	332205	264226	214566	230129	292024	135873	332205	214566	292024	0.50262	0.27119	1.12213
1870.16	13.56	80533.1	81688.2	51262.5	65240.1	69502.8	40956.3	71803	81688.2	51262.5	69502.8	104293	94895.5	33847.6	14810.7	15716.8	62662.9	72191.9	94895.5	14810.7	62662.9	0.588762	0.451211	1.16232
450.12	11.4	321052	302760	299930	373438	255298	172786	201529	302760	299930	255298	152554	0	82879.5	76589.8	0	128872	0	0	76589.8	128872	1.53296	5.01803e-06	2.08976
506.164	13.52	62104.8	38683.5	23264.3	57023.2	53514.2	117110	20406.4	38683.5	23264.3	53514.2	171053	274103	414035	293322	350273	64979.5	89389.8	274103	293322	64979.5	1.62657	0.000285612	0.212953
506.173	10.69	57729.3	0	59983.9	77555.2	70076.6	69005.9	0	0	59983.9	70076.6	128577	0	349347	207014	251629	69413.3	97159	0	207014	69413.3	1.1795	0.0132691	0.473801
278.051	9.88	0	0	0	9189.15	5523.27	17309.6	0	0	0	5523.27	65820.6	0	84723.3	194730	376746	53911.4	75764.9	0	194730	53911.4	1.14518	0.0252358	0.312085
510.237	14.98	227202	204362	128936	193310	144283	156322	113163	204362	128936	144283	157670	104292	83908.4	39314.7	23196	70353.5	36840.6	104292	39314.7	70353.5	1.54233	7.91138e-05	2.25508
631.197	6.72	182072	171926	71973.6	290163	287724	154243	91243.1	171926	71973.6	287724	76016.3	110687	108274	186963	143894	107867	0	110687	186963	107867	0.487494	0.112312	1.38572
754.207	1.18	33873.2	27811.6	22293.5	52896.3	87098.2	235181	16415.6	27811.6	22293.5	87098.2	78865.9	88984.5	538526	98682.9	95318.8	44262.6	72563	88984.5	98682.9	44262.6	0.98318	0.227512	0.490559
510.236	13.26	367765	324450	214700	376875	250755	183530	131769	324450	214700	250755	200620	143100	132528	73804.3	35451.2	106700	29301.5	143100	73804.3	106700	1.58537	6.30639e-05	2.52581
328.126	9.51	249347	266706	225873	309283	328388	243325	162805	266706	225873	328388	288976	349759	173212	328347	323334	326744	160041	349759	328347	326744	0.888556	0.221425	0.882052
194.068	9.4	239355	212342	205792	264616	262773	183630	166653	212342	205792	262773	175522	144947	85075.4	68101.9	36894.4	172077	44087.9	144947	68101.9	172077	1.47825	4.78198e-05	1.99317
136.053	7.11	188275	136101	133132	145185	127755	0	0	136101	133132	127755	77828.9	104066	35741.9	0	0	124638	0	104066	0	124638	0.987684	0.00584745	1.42455
138.032	7.58	265339	243231	0	243922	205746	0	0	243231	0	205746	188898	287711	169263	250622	0	213310	198070	287711	250622	213310	0.625639	0.4711	0.940753
636.102	11.31	217542	235078	284188	6355.26	122763	59102.8	175481	235078	284188	122763	109206	64929.1	102545	2082.23	12569.8	69731.4	31905.4	64929.1	2082.23	69731.4	1.00932	0.00145169	3.2896
464.068	13.21	304178	352679	297671	265915	233650	162067	206603	352679	297671	233650	80705.3	61833	49758	6691.12	5569.63	98698.6	11613.4	61833	6691.12	98698.6	1.61984	1.53979e-08	5.61462
114.041	1.21	197372	182219	162866	237631	250563	0	172100	182219	162866	250563	211536	244643	321656	237541	230058	225465	234886	244643	237541	225465	1.26436	0.0120147	0.83242
296.085	1.68	0	34122.6	0	75685.7	0	227054	103192	34122.6	0	0	57289.1	87041.5	0	93343.9	81294.7	58418.3	71403.2	87041.5	93343.9	58418.3	0.375696	0.919639	1.02539
602.987	7.66	10038.1	113564	8575.91	54586.7	244456	7715.34	84063.6	113564	8575.91	244456	166948	30251.7	159407	42876.5	29928	29900.4	23047	30251.7	42876.5	29900.4	0.0282584	0.383239	1.51967
506.172	12.74	95181.2	41225.1	0	77541.2	0	0	0	41225.1	0	0	209171	212546	447923	212145	301449	242022	0	212546	212145	242022	1.49327	0.000133859	0.421322
228.11	12.1	123995	100506	104472	129698	132609	174351	89131.8	100506	104472	132609	151782	109817	198203	154216	178517	93532.7	101877	109817	154216	93532.7	0.546981	0.29674	0.886169
332.078	2.67	0	0	0	99152.9	115622	60647.6	0	0	0	115622	126176	122362	99449.2	143999	243581	98989.9	0	122362	143999	98989.9	1.37515	0.0161526	0.678672
966.344	5.23	29677	28067.7	31936.6	40573	30323.5	25645.6	27279.1	28067.7	31936.6	30323.5	68614	104886	86492.4	126005	140576	81574.9	99724.3	104886	126005	81574.9	1.89862	1.64336e-08	0.297774
506.169	9.1	86489.6	74869.3	72954.8	113349	120048	133085	59021.1	74869.3	72954.8	120048	137189	171190	283959	169785	190431	89073.9	96622.2	171190	169785	89073.9	1.39624	0.0056158	0.591526
500.209	15	205004	184751	124799	169893	135342	145002	101092	184751	124799	135342	132870	106557	87658.1	52677.7	17344.5	87637.7	33991.3	106557	52677.7	87637.7	1.41621	0.000145122	1.9733
116.02	2.13	0	169448	0	194089	184681	218244	0	169448	0	184681	164479	145655	83838.5	126941	165875	185504	154096	145655	126941	185504	0.233028	0.278216	1.10584
406.157	6.14	142500	131320	56531.3	245921	267491	181047	81451.3	131320	56531.3	267491	44785.6	69478	75528.3	149685	122802	84229.2	26038.3	69478	149685	84229.2	0.909636	0.0295275	1.78278
536.178	14.84	166006	73505.8	79841	96840.3	96433.8	183784	62085.8	73505.8	79841	96433.8	139821	260335	490105	206464	221980	94218.2	131159	260335	206464	94218.2	1.31781	0.0114796	0.478969
522.164	9.9	127795	120892	76546.7	166844	108782	214143	66751.6	120892	76546.7	108782	216105	221116	168019	182848	181440	110202	111550	221116	182848	110202	1.27357	0.01908	0.696577
164.051	13.13	0	107215	0	127760	85670.2	90156.2	0	107215	0	85670.2	155448	247024	0	152990	99991.2	178153	0	247024	152990	178153	1.4905	0.0028905	0.624042
538.155	5.16	258840	242456	106150	251964	304487	183264	139277	242456	106150	304487	116686	240986	115194	253648	276770	191682	61044.3	240986	253648	191682	0.160594	0.560484	1.10153
648.191	7.51	6499.19	6536.84	3025.2	0	2012.69	31091.8	0	6536.84	3025.2	2012.69	37373.2	118012	286882	226364	292680	40839	88066.1	118012	226364	40839	1.50683	0.00144448	0.145285
262.015	5	264348	249700	211377	315122	261564	0	0	249700	211377	261564	217599	0	117915	152317	113015	239567	0	0	152317	239567	1.13094	0.00746619	1.36587
606.177	6.98	219569	221463	112915	306958	334337	250900	150781	221463	112915	334337	268624	130238	136830	241654	179239	0	0	130238	241654	0	0.371203	0.208452	1.21313
560.179	16.63	4115.13	3225.23	1770.32	6789.89	3563.38	41628.4	0	3225.23	1770.32	3563.38	18823.2	99766.8	112190	296131	251141	0	27169.6	99766.8	296131	0	1.60088	0.00284055	0.100279
426.132	9.83	328683	342220	312466	366027	332529	0	171888	342220	312466	332529	363712	369859	298355	355443	338864	305079	172596	369859	355443	305079	0.51882	0.728021	0.972328
458.144	13.21	223220	128233	154731	130973	119087	174159	162468	128233	154731	119087	137419	195625	156395	161793	155008	184781	151167	195625	161793	184781	0.705488	0.133034	0.887517
470.136	1.25	36714.2	29797.4	21494.6	47657.9	65981	189798	25306.2	29797.4	21494.6	65981	76639.8	86712.8	286621	92839.2	100680	52576.9	85790.5	86712.8	92839.2	52576.9	1.17997	0.0879321	0.526654
112.025	2.88	0	219584	0	315959	293925	215535	253840	219584	0	293925	0	301182	320496	296418	238711	280102	212096	301182	296418	280102	1.03168	0.125727	0.897783
469.144	7.58	100911	98602.1	98943.9	100155	97799.2	82819.1	78472.7	98602.1	98943.9	97799.2	103087	106002	95186.5	93342.4	93736.6	107480	81174.2	106002	93342.4	107480	0.740322	0.374091	0.965765
558.192	16.16	273749	192847	143095	153679	129012	88387	72987.9	192847	143095	129012	259459	343282	186358	224253	180280	99711	66713.2	343282	224253	99711	0.68418	0.169805	0.749129
724.177	1.66	282131	303822	0	331830	338042	70373	139310	303822	0	338042	207201	330561	305261	197415	121449	219220	101317	330561	197415	219220	0.241028	0.427016	1.13969
113.993	7.58	159685	150493	0	142122	160915	0	0	150493	0	160915	169889	171927	112560	123955	0	164028	96870.4	171927	123955	164028	0.442987	0.734769	0.970963
618.127	14.38	215379	228125	214799	245444	225252	107389	179884	228125	214799	225252	51535.9	67602.4	39587.2	28530.1	7248.79	72792.8	14606.7	67602.4	28530.1	72792.8	1.72912	1.68269e-09	4.62359
1106.31	16.47	68332.5	73480	72938.9	68594.8	0	68659.8	66759.9	73480	72938.9	0	71077.3	70215	0	79676.6	0	74338.6	71891.7	70215	79676.6	74338.6	0.373979	0.401314	0.962883
514.105	6.04	137236	0	0	131115	0	164836	242436	0	0	0	184939	178473	1.05865e+06	696738	0	148286	0	178473	801616	148286	0.686026	0.0929515	0.498859
344.078	2.69	189428	178217	163690	213733	245032	172579	71607.2	178217	163690	245032	173959	235980	160840	210795	205163	15215.3	131603	235980	210795	15215.3	0.445511	0.468702	1.14144
454.118	9.24	290969	294086	221036	345993	300967	126670	0	294086	221036	300967	214782	206165	0	0	0	209430	0	206165	0	209430	1.14026	0.00900355	1.34698
374.123	5.2	220929	218295	207096	236269	248241	143133	0	218295	207096	248241	194032	197549	70663.9	148169	116553	230245	666.891	197549	148169	230245	0.629033	0.0333108	1.38324
631.202	5.86	240358	219258	101702	342692	324077	103643	73576.6	219258	101702	324077	72023.8	117557	117434	199791	152276	103082	0	117557	199791	103082	0.663918	0.0629116	1.52528
376.147	8.68	97488.9	0	96160.6	117466	145828	214707	62862.8	0	96160.6	145828	148678	0	282199	0	127062	85565.1	0	0	0	85565.1	0.00696308	0.972687	0.992727
514.102	2.73	121305	114404	0	186518	169910	0	0	114404	0	169910	179503	196971	179149	172126	138308	194588	105301	196971	172126	194588	1.41747	0.0156954	0.808073
666.112	10.27	153269	166093	131926	135626	116114	87271.9	9519	166093	131926	116114	80059.3	105367	142870	33900.9	36867.6	120874	50295.6	105367	33900.9	120874	0.465118	0.0663247	1.46193
326.074	12.14	216829	211516	178509	227527	250548	155027	131316	211516	178509	250548	168906	123532	63408.1	43549.1	0	152031	27598	123532	43549.1	152031	1.33641	0.000230779	1.92773
1570.17	13.36	94405.6	119059	112318	42103.1	82434	32537.5	108782	119059	112318	82434	52614.8	61300.9	66897.3	4230.06	20203.8	65054.7	36761	61300.9	4230.06	65054.7	1.06096	0.00175531	2.0689
340.09	11.14	0	311737	0	331591	306983	192706	0	311737	0	306983	268045	0	194334	264309	134618	270735	129729	0	264309	270735	0.454373	0.282836	1.14901
354.09	1.51	117680	110048	98603.3	193721	186030	455724	152773	110048	98603.3	186030	272647	292112	634563	367226	321318	234346	367156	292112	367226	234346	1.4006	0.0035184	0.505243
696.409	22.21	152303	76055.2	100138	49243.5	39150.7	0	0	76055.2	100138	39150.7	88109.2	80378.9	41078.4	18522.6	18983	0	0	80378.9	18522.6	0	0.767563	0.111637	1.48173
631.204	6.14	137460	139619	0	249575	285653	187099	86637	139619	0	285653	0	0	0	189198	173705	0	0	0	189198	0	0.589305	0.119007	1.34793
412.095	1.35	38587.2	29429.8	17804	61213.6	78487.5	231381	23533.8	29429.8	17804	78487.5	71562.7	105030	271112	95812.8	90291.4	62590.3	61871.7	105030	95812.8	62590.3	1.12048	0.158346	0.593281
598.195	14.99	285871	228200	157197	236444	210660	114956	107833	228200	157197	210660	146971	244940	103729	154578	88264.8	113854	64411.5	244940	154578	113854	0.964007	0.0712951	1.35458
656.16	16.43	241903	186220	125795	144264	151363	128768	89181.5	186220	125795	151363	171127	240638	165721	156984	120679	109894	57553.4	240638	156984	109894	0.00624715	0.997364	1.0005
408.129	3.37	104338	88930.9	82876.4	141140	153878	154138	93175.3	88930.9	82876.4	153878	174612	148718	110771	18344.6	176807	121878	111682	148718	159200	121878	0.160765	0.413333	0.885157
294.187	27.82	127540	70612	72394.9	39383.4	56332	0	0	70612	72394.9	56332	145669	90276.8	67024.5	47092.6	36991.9	0	0	90276.8	47092.6	0	0.00205403	0.917423	0.980632
778.291	10.47	246868	150326	176443	246688	169386	225257	148311	150326	176443	169386	221135	241569	111459	150537	182936	312495	121393	241569	150537	312495	0.363932	0.485438	0.908759
404.175	14.87	280147	252839	202353	254102	214927	141315	134729	252839	202353	214927	281557	377041	228142	288322	179387	167964	107179	377041	288322	167964	0.556643	0.352045	0.873163
826.149	5.97	283584	287193	179225	347662	295180	143102	171139	287193	179225	295180	211539	289022	149449	92471.5	37594.2	367337	74056.4	289022	92471.5	367337	0.724943	0.286011	1.25295
514.097	7.35	213872	264827	222475	289905	301120	0	157876	264827	222475	301120	198162	226844	243898	141921	143955	261401	88172.8	226844	141921	261401	1.02528	0.0486394	1.26499
684.218	8.39	32207.9	27969.7	14791.2	75073.8	99628.3	177364	24734.9	27969.7	14791.2	99628.3	24442.3	30354.2	85584.6	85541.4	83070.6	34239.1	20549.8	30354.2	85541.4	34239.1	0.147836	0.679913	1.15614
492.091	7.34	217853	195758	107785	242334	219498	144114	109222	195758	107785	219498	68892	67382.8	39529.4	24451.6	0	108122	0	67382.8	24451.6	108122	1.37934	8.45936e-05	2.3936
522.168	10.81	0	24092.9	36422.9	82408.9	0	118694	0	24092.9	36422.9	0	161526	176704	223423	193570	329067	86503	162310	176704	193570	86503	1.37785	0.000572165	0.415971
406.155	5.85	267340	244493	96271.8	371020	397917	161560	67545.6	244493	96271.8	397917	76058.5	116546	100242	216574	165712	110538	0	116546	216574	110538	0.699732	0.0432942	1.66532
192.065	2.17	63180.3	0	69895	85296.6	0	0	89821.4	0	69895	0	140058	104576	0	78828.3	90310.4	15325.7	0	104576	78828.3	15325.7	0.0193797	0.47684	0.864291
464.099	15.14	215827	184905	167571	155292	157973	116943	141634	184905	167571	157973	80058.6	97138.2	85607.3	39707.4	19152.1	71453.7	23071.3	97138.2	39707.4	71453.7	1.67454	1.92304e-07	2.64312
484.087	7.89	135553	144425	184964	219314	130299	71867.9	136667	144425	184964	130299	209464	206244	155168	179177	256896	183337	153566	206244	179177	183337	1.14912	0.0145958	0.775265
580.208	8.22	103824	78609.9	32434.4	127437	145664	88973.1	47769.4	78609.9	32434.4	145664	37750.6	119330	119939	420224	354520	30368.5	36276.9	119330	420224	30368.5	0.448765	0.148909	0.522066
612.071	8.15	27716.5	95158.8	90475.6	84985.3	86635.1	79726.7	86013.9	95158.8	90475.6	86635.1	89423.6	93459.9	100664	83555.9	77504.3	89373.2	73661.5	93459.9	83555.9	89373.2	0.496077	0.45849	0.941593
180.073	1.18	33235.6	138906	150595	182589	191736	217755	134778	138906	150595	191736	172216	194265	252524	191856	186068	161316	167432	194265	191856	161316	0.806121	0.0749847	0.817266
508.188	6.15	199705	183936	80741.2	342781	340513	238786	100837	183936	80741.2	340513	67413.4	99906	112940	224425	179232	115594	39052.8	99906	224425	115594	0.819423	0.0493362	1.63669
422.146	5.54	189068	181942	176228	165073	180514	148173	130458	181942	176228	180514	224869	234970	152663	224964	335939	218348	158013	234970	224964	218348	1.38543	0.00630313	0.767551
330.096	6.56	226480	225155	0	266722	191540	0	0	225155	0	191540	159835	118385	124736	89263.2	0	148638	61368.9	118385	89263.2	148638	1.32352	0.00654761	1.53138
214.085	6.89	203394	215269	0	202653	226016	0	0	215269	0	226016	262686	248853	244795	214448	0	230039	178395	248853	214448	230039	1.34995	0.0401314	0.875141
550.175	17.61	206792	126985	155349	92165.1	109866	75450.9	109283	126985	155349	109866	84209.8	160715	145700	60229.6	41684.6	69122.5	39098.7	160715	60229.6	69122.5	1.03286	0.0660309	1.4235
684.217	8.65	54628.7	34225.1	8128.98	123706	107828	130265	22034.7	34225.1	8128.98	107828	14809.1	21520	29527	45228.8	33590.2	20222.3	0	21520	45228.8	20222.3	0.472459	0.050066	2.13167
286.115	6.14	219095	202753	94342.7	358909	357551	243418	111420	202753	94342.7	357551	74866.9	104106	111361	241610	193637	123351	42752.9	104106	241610	123351	0.889206	0.0398911	1.64772
610.155	14.48	356308	316249	167175	291159	304539	171292	203036	316249	167175	304539	85907.8	151433	47506.2	62826.3	21716	132234	30300	151433	62826.3	132234	1.5921	9.17739e-06	2.95728
458.139	13.64	238244	171940	192987	167819	129765	119073	100849	171940	192987	129765	166944	221227	177020	154582	130643	129150	95390	221227	154582	129150	0.0418784	0.849231	1.02244
614.207	7.24	73553.8	75065.4	0	144710	156318	144805	50068.7	75065.4	0	156318	113494	102623	80549.5	106054	94222	78294.7	41638.3	102623	106054	78294.7	0.220805	0.31351	1.166
580.142	16.44	109565	99703.2	89377.3	95242.7	92305.6	89212.5	81453.4	99703.2	89377.3	92305.6	105767	110965	90423.8	92145.2	89426.3	87175.1	76956.8	110965	92145.2	87175.1	0.419666	0.910829	0.994805
658.201	2.48	219292	234287	183028	280402	301627	163473	181395	234287	183028	301627	201741	291351	163226	242597	209822	221574	133896	291351	242597	221574	0.134742	0.785455	1.02825
258.111	13.44	175240	105852	114825	98755.7	89138.2	92494.8	82854.5	105852	114825	89138.2	99175	131760	104328	97304.8	85785.9	95452.3	0	131760	97304.8	95452.3	0.0601998	0.757868	1.02916
614.096	10.77	150546	166847	144582	174593	199226	129748	112143	166847	144582	199226	117874	118993	51444.3	71489.1	25752.2	149083	24962.7	118993	71489.1	149083	1.27997	0.000896117	1.76646
468.13	9.77	142407	153006	139525	246859	180766	183393	82403.8	153006	139525	180766	239774	161019	74767.2	145446	132319	159651	64957.2	161019	145446	159651	0.275288	0.450913	1.10914
528.187	16.2	255926	170336	102206	110651	85274.1	25126.9	57355.4	170336	102206	85274.1	55571	64399.9	72833.1	22190.4	0	21823.1	7452.24	64399.9	22190.4	21823.1	1.3075	0.00423229	2.71774
862.334	7.27	144033	128292	54409.3	273733	227751	180306	64334.1	128292	54409.3	227751	204162	199563	109241	199662	152301	188579	62345.9	199563	199662	188579	0.696526	0.457639	0.870662
650.198	1.16	136922	130863	82014.5	158751	199195	213627	46813.4	130863	82014.5	199195	128403	227016	414756	243304	200351	130249	132205	227016	243304	130249	1.09024	0.04956	0.664592
604.158	1.21	84939.8	85593.1	78830.5	113164	167569	192839	53671.1	85593.1	78830.5	167569	96985.9	190242	325352	202258	173087	127717	136346	190242	202258	127717	1.26098	0.0167388	0.625549
498.141	5.33	224719	239403	192331	313948	287729	95168.1	133414	239403	192331	287729	168216	250578	81163.5	227406	128393	314760	116753	250578	227406	314760	0.107628	0.71341	1.06065
716.24	7.74	50922.1	52793.6	50511.9	46680.4	0	71603.8	71982	52793.6	50511.9	0	71608.5	72239.6	0	22285.1	15478.9	81130.4	47063.4	72239.6	22285.1	81130.4	0.287575	0.919081	1.01692
164.042	12.69	303343	265656	286583	303351	289909	206181	162472	265656	286583	289909	99969.4	136396	64726.6	64773.8	22099.5	152851	34579.3	136396	64773.8	152851	1.62545	1.98992e-07	2.86163
219.112	3.89	275876	276225	238091	298101	294784	0	0	276225	238091	294784	62246.9	80570.1	24564.4	34935	0	0	0	80570.1	34935	0	1.49295	3.61555e-06	2.98013
358.09	7.37	166841	152745	0	141977	162895	0	0	152745	0	162895	159740	231967	88705.3	124903	0	177978	93008.7	231967	124903	177978	0.430577	0.513894	0.922572
631.197	7.25	78125	62198.6	31588	113079	113174	105904	43346.1	62198.6	31588	113174	93697.6	79606	75270.4	85416.7	76482	77095.4	45583.2	79606	85416.7	77095.4	0.526279	0.857534	0.973049
824.297	15.13	124167	65726	15423.7	122650	139677	91035.6	35544.1	65726	23462.9	139677	50821.8	92821.3	70092.4	140958	105439	27241.5	17317.6	92821.3	140958	27241.5	0.00835086	0.787161	1.07493
568.201	6.98	108756	133395	59861.7	233792	351293	1082.81	949.343	133395	59861.7	351293	49438.7	185034	0	170610	125844	110886	0	185034	170610	110886	0.613488	0.870577	1.05221
464.197	9.2	108294	294364	261482	314327	238681	0	0	294364	261482	238681	318502	23950.6	170999	249628	241583	0	0	23950.6	249628	0	0.669667	0.140981	1.32112
488.161	12.07	71826.5	56266.3	62258.7	75479.6	82183.3	100836	50093	56266.3	62258.7	82183.3	94271.5	113795	157200	91606.8	97965.7	53484	56561.4	113795	91606.8	53484	0.983338	0.0643147	0.757388
134.029	11.76	49218.7	245024	122766	0	296615	126491	0	245024	122766	296615	6229.15	0	0	0	0	164371	45688.4	0	0	164371	0.75351	0.0342727	1.78928
538.191	10.52	83881.8	72075.1	107681	110686	106505	63348.3	58028.8	72075.1	107681	106505	82747.3	113246	111324	127162	111681	103241	86374.5	113246	127162	103241	1.1885	0.0306164	0.823095
616.108	14.13	160079	156147	93138.9	172380	134240	165654	119673	156147	93138.9	134240	105013	102384	66861.8	38177.8	24236.7	67213.8	26463.6	102384	38177.8	67213.8	1.54582	3.047e-05	2.17016
226.085	10.4	257821	255342	236091	284096	0	144968	90377.8	255342	236091	0	317919	305463	263971	0	313291	0	110288	305463	0	0	0.406064	0.551058	0.915382
468.225	17.46	145122	94286	112238	83712.8	79063.1	80727.6	84773.1	94286	112238	79063.1	99636.3	141168	171874	93045.5	86315.2	69922.2	59270.2	141168	93045.5	69922.2	0.179082	0.661502	0.941624
206.053	1.2	239410	223639	286477	266127	277601	331814	204713	223639	286477	277601	306462	343731	448802	341144	302653	319857	310229	343731	341144	319857	1.33104	0.000527056	0.774955
484.089	5.62	122769	125774	138867	225696	107151	47029.2	92961.9	125774	138867	107151	149763	152031	115976	145692	209130	145145	118443	152031	145692	145145	0.905078	0.147261	0.832996
390.153	7.27	73996.2	77220.7	71246.2	75713.2	79531.3	49569.1	56218.3	77220.7	71246.2	79531.3	72904.5	84095.2	67190.5	78369.6	71798.9	76652	54654.6	84095.2	78369.6	76652	0.948274	0.44181	0.955304
160.028	1.28	250926	265460	176633	190408	244017	96458	342892	265460	176633	244017	172922	130126	165385	143477	115733	149125	205486	130126	143477	149125	1.05635	0.0041799	1.49696
192.037	1.45	408809	432459	524827	473907	461039	300151	529664	432459	524827	461039	455865	472596	403193	466880	422089	428835	422532	472596	466880	428835	0.0934767	0.645601	1.02452
128.057	1.1	323550	281860	372355	316243	316726	279439	371205	281860	372355	316726	287275	338097	345701	321394	273038	317097	304549	338097	321394	317097	0.0469712	0.627043	1.02168
484.131	9.48	238101	273639	173584	300288	301281	142601	121682	273639	173584	301281	309164	308043	47391.2	161020	164137	195889	70072.8	308043	161020	195889	0.47183	0.320507	1.19733
474.142	13.09	131963	99741.4	99784.7	152590	127436	212846	74793.6	99741.4	99784.7	127436	149642	205926	300017	158884	155658	82132.7	92251.1	205926	158884	82132.7	0.771572	0.15391	0.770438
412.095	1.52	53148.4	42181.5	0	77269.9	111864	446499	63306.3	42181.5	0	111864	85110.6	106489	364161	115772	96611.2	76884.3	123965	106489	115772	76884.3	0.440845	0.834685	0.922581
244.105	6.14	110104	106731	46968.3	190409	219822	146974	66013.7	106731	46968.3	219822	41079.3	59494.8	62134.8	129462	0	66707.6	27890.5	59494.8	129462	66707.6	0.866148	0.039171	1.70902
170.031	1.69	0	181660	0	182324	208128	95972.5	152715	181660	0	208128	164473	206645	201482	148498	148709	156213	95422.2	206645	148498	156213	0.216223	0.978182	1.00263
296.064	8.19	200509	199719	139513	212517	191903	106279	102886	199719	139513	191903	145000	135477	41517.3	58039.1	22280.4	150306	37002.8	135477	58039.1	150306	1.2254	0.00268725	1.80457
478.1	2.79	42630.5	31942	45428.6	68796.5	70246.4	69486.4	54258.5	31942	45428.6	70246.4	39209.6	59737.9	131682	30843.1	32932.8	38569.9	25303	59737.9	30843.1	38569.9	0.401007	0.703119	1.08817
606.179	6.56	164689	138278	44931	170364	195807	269396	0	138278	44931	195807	170045	164456	110787	0	138516	0	97915.9	164456	0	0	0.0841906	0.44224	1.14365
286.033	5.1	192300	172757	163091	231577	255581	65390.9	0	172757	163091	255581	112208	196806	113444	107340	75393.2	172024	0	196806	107340	172024	0.673687	0.0789033	1.29917
600.19	11.03	75713.7	72181.1	74005.4	104639	82565	94815.2	41225.5	72181.1	74005.4	82565	166929	151908	326735	158074	226326	59344.4	63191.1	151908	158074	59344.4	1.22007	0.0116602	0.508529
412.121	2.26	231940	264825	225354	251739	247463	74383.6	185291	264825	225354	247463	96012	88324.5	49258.5	58913.9	29005	110660	33228.2	88324.5	58913.9	110660	1.68992	8.26444e-07	3.06738
954.099	7.23	79807.8	103170	90952.5	21193.1	75874	29644.4	75956.6	103170	90952.5	75874	119935	146895	98392.4	37577.9	139636	149959	89679.6	146895	37577.9	149959	0.725782	0.0394572	0.668688
786.098	8.35	57250.9	82681.5	104969	5427.94	75951.7	37176.2	66684.9	82681.5	104969	75951.7	97986.2	97340.9	172383	10462.1	110032	108268	78919.2	97340.9	10462.1	108268	0.178347	0.285613	0.778211
546.188	1.11	243415	191882	213317	333724	379180	623072	273525	191882	213317	379180	324519	314795	832628	382349	372845	247134	315561	314795	382349	247134	0.632291	0.322344	0.814785
369.108	3.63	204963	212093	165211	243427	240145	178341	155326	212093	165211	240145	193446	195108	113136	173368	147491	200900	101041	195108	173368	200900	0.91794	0.0560203	1.19074
464.232	14.99	152546	129830	84606.9	122852	116451	97457.9	70887.5	129830	84606.9	116451	98957.8	72848.2	61992	32167.7	18068.3	0	18225.8	72848.2	32167.7	0	1.43675	0.000251437	1.97925
568.218	16.18	198277	137080	98900.7	122281	112363	45782.2	43438	137080	98900.7	112363	189805	239606	128764	148062	126439	45376.8	48389	239606	148062	45376.8	0.351789	0.366427	0.813885
840.291	13.97	83113.1	54077.4	20299.4	93135.3	81109.8	62720.6	32571.5	54077.4	20299.4	81109.8	26813.5	40251.9	33626.3	66148.1	51068.8	16627.7	8448.46	40251.9	66148.1	16627.7	0.790548	0.05647	1.59151
726.227	1.89	348466	320872	242844	327912	401068	194923	282871	320872	242844	401068	81191.5	82758.2	120273	36051.7	40904.4	90289.3	27259.4	82758.2	36051.7	90289.3	1.86229	7.33498e-09	4.48331
580.208	8.71	179511	146376	61920.3	308848	221660	181889	52775.9	146376	61920.3	221660	206506	251129	124110	229432	179269	143905	61524.8	251129	229432	143905	0.65777	0.479179	0.869583
788.109	14.21	152052	167905	71644.2	13409.5	89497.1	56168.7	72095.8	167905	71644.2	89497.1	62699.1	112322	142628	557.38	24126.7	59005.5	55308.9	112322	557.38	59005.5	0.695761	0.162441	1.51435
774.257	6.9	130563	144972	163180	130410	146616	119993	112541	144972	163180	146616	160853	147200	175177	150962	156430	155441	139503	147200	150962	155441	0.85095	0.0392029	0.911558
316.082	3.95	149798	144550	167140	152030	171029	108339	157208	144550	167140	171029	186613	215569	120340	165766	192907	187997	129469	215569	165766	187997	1.00926	0.0613368	0.866979
206.047	2.57	320007	257419	281246	302739	348643	177725	299177	257419	281246	348643	170897	267590	290886	243200	156531	219245	169095	267590	243200	219245	1.17254	0.00971383	1.27888
1034.31	12.22	25208.9	21065.8	24195.3	38927.1	28674.4	43570.2	13940.8	21065.8	24195.3	28674.4	62341.3	67077.1	156367	81507.1	113901	21491.7	34509.4	67077.1	81507.1	21491.7	1.36197	0.00448634	0.381068
392.189	18.65	130835	89943.4	61772.8	71900.8	88194.6	30875.8	47680	89943.4	61772.8	88194.6	100948	199599	39458.8	109132	70486.1	65251.4	47712.6	199599	109132	65251.4	0.653814	0.239509	0.756146
638.198	1.16	221284	225111	116719	255093	302168	189964	102517	225111	116719	302168	401237	124603	146469	196167	140441	93973.2	72659.5	124603	196167	93973.2	0.707574	0.23367	1.29338
526.198	8.39	96183.9	72842.5	13562.2	33420.7	54954.7	11248.9	22429.9	72842.5	13562.2	54954.7	45759.9	32571.7	52544.7	37266.2	315532	6379.05	13606	32571.7	37266.2	6379.05	0.106786	0.666602	0.769133
129.052	1.67	46281.3	142799	0	30349.9	154085	69830.7	0	142799	0	154085	119026	0	118732	255850	169192	162383	160139	0	255850	162383	0.962434	0.0233509	0.656268
272.064	1.67	142423	134308	67927.8	124722	146816	0	57498.3	134308	67927.8	146816	156684	204970	195438	157482	139979	123321	100714	204970	157482	123321	1.32247	0.0197373	0.736468
192.066	3.13	48252.6	53846.4	52206.9	68768.9	35285	0	84662.1	53846.4	52206.9	35285	70556.2	76495.5	27400.3	64350.8	42816.8	66547.1	0	76495.5	64350.8	66547.1	0.49047	0.305231	0.882809
464.231	13.24	257451	210348	136485	225690	153957	107143	77364.3	210348	136485	153957	131029	94394.4	82728	0	20140.2	63452.3	0	94394.4	0	63652.2	1.249	0.00130882	1.89117
286.106	7.56	182342	161293	0	295167	275099	0	0	161293	0	275099	218498	186225	139680	192822	0	149457	65082.5	186225	192822	149457	0.551362	0.242606	1.18165
812.257	6.14	33238.2	32288.5	21421.2	71241.5	54933	60199.3	21953.5	32288.5	21421.2	54933	25794.9	82360.4	61269.6	225117	145742	67513.6	34378.2	82360.4	225117	67513.6	1.2721	0.0184536	0.397101
120.066	12.67	141213	120383	78273.2	93859.1	80376.8	0	111220	120383	78273.2	80376.8	148323	162607	68298.4	110509	0	60839.3	71844.8	162607	110509	60839.3	0.162584	0.728019	0.95043
286.079	6.27	145922	148302	187954	162091	156900	98936.1	120574	148302	187954	156900	196250	200661	0	0	149729	203803	109010	200661	0	203803	0.724415	0.259387	0.90078
474.105	5.7	122761	105189	90128.5	136147	120151	98670.3	70078.7	105189	90128.5	120151	26679.6	65004	31521.8	29751	0	74910.4	14922.4	65004	29751	74910.4	1.50067	1.5124e-05	2.17815
448.165	8.74	201322	205124	201077	247095	241073	120094	128001	205124	201077	241073	219563	182762	98724.9	140546	121119	189385	72029.2	182762	140546	189385	0.975897	0.0376573	1.29557
444.124	6.68	72071	89372	107318	71102.2	74773.5	50140.9	74224.3	89372	107318	74773.5	103868	100992	105111	83423.5	79202.1	100764	76485.3	100992	83423.5	100764	0.846125	0.0758921	0.866786
448.105	15.89	155857	135318	132540	121482	100919	66704.3	111761	135318	132540	100919	41194.8	43981.3	49693	17017.1	0	9392.07	3141.29	43981.3	17017.1	9392.07	1.58002	1.38978e-07	3.89708
446.138	4.63	215172	210161	165186	194157	205043	117738	128744	210161	165186	205043	140212	169665	37240.4	124282	67401.6	191092	69360.6	169665	124282	191092	0.931958	0.0189716	1.41447
114	10.56	53730.3	127193	0	144195	149140	99309.3	79900.8	127193	0	149140	0	0	0	177246	0	130735	96014.2	0	177246	130735	0.214472	0.865082	0.97466
192.073	8.44	113547	138897	113031	190574	193775	60589.3	77619.8	138897	113031	193775	114663	211696	160335	176652	96922.7	176784	77126.4	211696	176652	176784	0.80394	0.256852	0.844506
636.098	11.67	145392	151532	163600	209880	66390.4	32805	94629.9	151532	163600	66390.4	181973	183593	113236	31594.1	142456	110808	128216	183593	31594.1	110808	0.0481366	0.912723	1.02289
1870.16	12.84	60642.3	63613.9	48294.6	56950.7	56600	32707.9	53964.9	63613.9	48294.6	56600	78277.7	73716.6	28340.7	12915.2	13624.2	49354	49698.7	73716.6	12915.2	49354	0.684194	0.271327	1.22486
414.112	6.9	132291	135094	151404	126098	127851	123664	110805	135094	151404	127851	153712	145550	144855	129437	143090	139585	125349	145550	129437	139585	0.662118	0.138094	0.946571
930.302	17.54	121554	57936.4	22239.7	93261.7	95496.6	76466.1	35722.9	57936.4	22239.7	95496.6	69767	141714	60652.8	80804.5	54923	39782.2	25135.3	141714	80804.5	39782.2	0.325037	0.737877	0.922826
626.153	13.19	124566	121227	83284.6	130242	123657	68212	88465.9	121227	83284.6	123657	58879.3	62973	37854.6	26291.9	13298.2	60684.3	15271.4	62973	26291.9	60684.3	1.61426	3.80251e-06	2.51133
684.213	7.24	43888	33005.5	16088.8	81426.5	113644	155330	56755	33005.5	16088.8	113644	17433.1	34051.9	58330.8	55176.1	42057.8	19429.1	0	34051.9	55176.1	19429.1	0.490812	0.0978811	1.72159
568.202	5.06	211339	191617	89449.2	275044	316875	167972	85253.9	191617	89449.2	316875	63768.7	99523.8	101151	177121	137654	103974	33507.1	99523.8	177121	103974	1.05064	0.0160548	1.76384
534.197	12.51	62402.4	53206.4	57824.2	81643.9	74060	68426.4	49042.7	53206.4	57824.2	74060	92102.7	107424	153715	89116.6	100270	45951.2	57627.8	107424	89116.6	45951.2	1.0853	0.0303256	0.710811
632.162	16.44	79301	70550.8	63219.3	68156.1	68187.9	58765.4	59459.8	70550.8	63219.3	68187.9	70002.9	77798.9	60710.1	59243.3	54869.4	61715.7	53312.5	77798.9	59243.3	61715.7	0.27244	0.335807	1.05215
566.99	6.47	89402	81038.5	44800.8	162821	227797	229786	0	81038.5	44800.8	227797	248321	160077	156494	216500	179812	224376	0	160077	216500	224376	1.08502	0.0367663	0.691394
478.115	13.78	162469	158184	101516	152695	0	0	0	158184	101516	0	143000	199678	0	111138	92736.3	105386	54162	199678	111138	105386	0.00317972	0.974036	1.00475
646.085	8.23	108933	116977	108609	102115	76749.2	100294	93932.1	116977	108609	76749.2	86413.5	56604.2	0	0	16337.2	81720.2	29819.3	56604.2	0	81720.2	1.24946	0.000282064	1.62346
606.177	5.06	214098	203831	84079.1	252443	288564	190592	87710.2	203831	84079.1	288564	65211	109754	106892	195070	161340	100384	30448.7	109754	195070	100384	0.910442	0.0278364	1.61609
346.137	8.35	114482	129209	143700	141788	136875	93600	111462	129209	143700	136875	206603	176119	160403	223790	258966	217545	171624	176119	223790	217545	1.65091	2.51848e-06	0.630207
510.14	5.7	41687.5	33832.9	26564.7	55396.5	59026.6	87650	19030.8	33832.9	26564.7	59026.6	137106	187306	93746.4	187329	216318	140810	93366.1	187306	187329	140810	1.83411	5.48892e-07	0.281664
1066.34	12.97	62786.1	42049.9	38092.8	85672.1	48951.5	39739	19645.7	42049.9	38092.8	48951.5	114631	162851	249083	125274	122675	31542.3	28574.7	162851	125274	31542.3	1.20414	0.00748259	0.403736
478.169	6.73	106348	99489.5	39212.3	183874	182164	63151.9	37112.2	99489.5	39212.3	182164	33912.3	51707.5	51532.5	111747	75493.3	54081.6	16168.8	51707.5	111747	54081.6	0.768516	0.0665682	1.68614
374.162	10.13	0	137399	136500	187706	133205	107084	72483.7	137399	136500	133205	243249	199749	117923	205623	212916	144548	83787.8	199749	205623	144548	1.21215	0.0308062	0.755777
814.268	15.14	78151.2	41367.7	18022.8	82433.8	92477.7	71959.9	27574.8	41367.7	18022.8	92477.7	38196.9	67467.8	53149.2	107581	89369.8	21209.2	14609.9	67467.8	107581	21209.2	0.118456	0.871737	0.959199
630.112	1.19	134602	128859	199939	162823	149278	176871	140321	128859	199939	149278	122108	106118	102584	120760	92377.5	133878	136508	106118	120760	133878	0.988117	0.000775836	1.33672
381.165	4.37	214784	209931	205890	258413	254684	160945	137227	209931	205890	254684	238396	233789	201211	224363	227725	209365	102121	233789	224363	209365	0.249823	0.965091	1.00375
102.04	1.19	137727	130230	146874	156293	171865	199531	116969	130230	146874	171865	154903	177546	240946	167465	171233	152576	162335	177546	167465	152576	0.926523	0.0716924	0.874674
428.128	7.28	158655	163501	176197	143813	164510	108192	122104	163501	176197	164510	145717	173444	163210	173620	179785	176947	128040	173444	173620	176947	0.843953	0.18226	0.925759
334.08	1.26	127558	132781	80859.7	70401.7	41900.9	54189	240253	132781	80859.7	41900.9	81300.6	0	30655.7	36698.1	27876.7	74679.7	285343	0	36698.1	74679.7	0.441143	0.541304	1.23419
540.224	13.16	145381	129552	122595	148231	107960	42768.2	82673.1	129552	122595	107960	101601	71953	37098.8	42584.6	19922.1	54089.1	17235.3	71953	42584.6	54089.1	1.49076	0.000120299	2.22031
610.218	11.03	61008.5	58889.4	55698.5	84324.1	61689.2	69609.6	32442.3	58889.4	55698.5	61689.2	122932	112832	231632	115188	157817	41532.8	48361.3	112832	115188	41532.8	1.13098	0.0162235	0.545474
126.041	10.61	0	141344	76989.7	154397	129236	110904	89471.4	141344	76989.7	129236	0	39001.6	0	191041	26622.1	136269	109385	39001.6	191041	136269	0.441949	0.686825	1.08049
1098.38	5.38	49189.5	49664	57310.4	71137.9	46318.1	35418.3	41220.9	49664	57310.4	46318.1	69737.6	76993.8	94860.4	62464.5	51080.5	68944.9	46084.2	76993.8	62464.5	68944.9	1.42399	0.00429953	0.742078
376.111	6.13	209994	92770.3	82648.3	102292	120984	63162.5	64797.5	92770.3	82648.3	120984	59936.3	107590	125390	93749.7	89859.3	108116	60506.4	107590	93749.7	108116	0.101489	0.607001	1.08218
524.141	3.86	92023.2	79151.9	25887.4	208489	186688	98926.5	48659.8	79151.9	25887.4	186688	37091.2	51338.2	0	85480	50759.5	47825.4	13170.2	51338.2	85480	47825.4	0.777261	0.0448044	1.89137
634.249	10.49	95334.3	81338.4	65004.9	114015	115173	22836.5	23450.3	81338.4	65004.9	115173	131550	215790	26356	169892	99391.5	98309.8	41483.7	215790	169892	98309.8	0.884131	0.0531519	0.614692
666.11	11.58	217734	237929	169872	223037	0	0	0	237929	169872	0	64926.2	86403.7	142969	22095	0	160039	1773.52	86403.7	22095	160039	1.00957	0.00698476	1.95655
406.148	7.26	63276.5	71329.5	30365.5	131312	175540	0	54947.1	71329.5	30365.5	175540	130968	92069.7	64270.1	41200.6	68881.3	69283.3	0	92069.7	41200.6	69283.3	0.00248659	0.487421	1.18142
344.111	4.39	201655	208553	173928	215356	217450	69106	158102	208553	173928	217450	107993	151435	79843	125311	56545.1	170913	71706.8	151435	125311	170913	1.12721	0.00445674	1.52226
1012.4	7.07	98952.6	87836	30543.7	141101	129302	119051	47107.2	87836	30543.7	129302	65708	107080	40378	110226	70549.6	88606.5	32418	107080	110226	88606.5	0.0791294	0.620356	1.0983
130.036	1.54	112068	126829	116829	143247	107233	114195	127628	126829	116829	107233	101962	120972	103970	107320	103665	124943	99327.2	120972	107320	124943	0.29693	0.0984436	1.07489
330.096	4.4	172830	165871	142282	188017	181393	100028	120784	165871	142282	181393	157719	167858	88392.3	149218	143238	149752	0	167858	149218	149752	0.0927203	0.428547	1.06377
406.188	15.56	97000.9	73151.4	69195.8	81413.1	60469.2	51926.2	55666.4	73151.4	69195.8	60469.2	94024.4	129502	64112.3	88855.2	70117	61847.9	0	129502	88855.2	61847.9	1.03733	0.0771949	0.801734
206.053	2.86	0	149855	0	187335	175520	115189	238303	149855	0	175520	101472	160141	107886	166136	82194.6	144684	95437.6	160141	166136	144684	0.581407	0.145279	1.18115
510.177	19.34	134491	76000.6	66857.9	68322.4	65878	28689	54246.3	76000.6	66857.9	65878	99108.5	146895	90042.8	78681.4	58086.7	48748.5	40123.5	146895	78681.4	48748.5	0.493319	0.379554	0.841162
568.203	5.32	84423.7	66970.3	10329.9	131279	147476	88137.1	42898.8	66970.3	10329.9	147476	62404.4	56879.2	41400.5	76270.1	65672.6	55995.2	0	56879.2	76270.1	55995.2	0.150873	0.283756	1.29485
458.136	1.5	79401.3	73967.2	72613.7	71722.3	94544.6	178236	255635	73967.2	72613.7	94544.6	233730	48919.8	135967	65892.8	52609.1	119048	65893.4	48919.8	65892.8	119048	0.286898	0.682883	1.11646
296.085	1.5	126819	0	37105.6	0	147507	347903	100194	0	37105.6	147507	77702.6	0	225279	58837.1	83961.8	74646.8	108213	0	58837.1	74646.8	0.206275	0.415069	1.28661
716.244	6.14	64577.6	60640.7	44079.9	126824	133025	123187	68848.9	60640.7	44079.9	133025	0	43717	63362.4	111888	87051	68195.4	0	43717	111888	68195.4	0.155255	0.42692	1.15493
376.105	5.44	216693	90439.4	77152.6	92790.5	115218	52258	48996.4	90439.4	77152.6	115218	54256	97433.2	51244.4	65219.3	61490.9	84206.4	38824.1	97433.2	65219.3	84206.4	0.81897	0.105785	1.39573
646.085	6.01	135881	147719	125775	146804	166142	85508.8	111282	147719	125775	166142	85508.2	88802.5	45185.6	51099.3	13459.6	112120	23003	88802.5	51099.3	112120	1.38128	8.45249e-05	2.02436
102.032	6.69	109014	91205.4	44086.4	140022	129269	0	0	91205.4	44086.4	129269	44112.5	50750.6	44739.3	81088	0	69915.4	38829.8	50750.6	81088	69915.4	0.993614	0.0203814	1.52364
444.125	7.11	69680.6	74746.6	80786.5	81046	73300.2	35899.6	56561.1	74746.6	80786.5	73300.2	82944.8	67933.2	63548.6	54582.1	56791.9	75728.6	48147.5	67933.2	54582.1	75728.6	0.247323	0.363785	1.0817
750.264	6.12	116345	93043.6	22671.4	45524.5	58026.6	15721.2	31082.9	93043.6	22671.4	58026.6	55534.8	89533	69365.5	83293.7	198011	24522.6	16283.6	89533	83293.7	24522.6	0.437278	0.383212	0.757817
432.136	9.61	159740	173012	181208	216262	188855	76801	113962	173012	181208	188855	202195	169016	142942	122309	123355	157129	74880.1	169016	122309	157129	0.497885	0.226594	1.14763
328.117	7.17	157562	172217	198103	193616	207214	0	0	172217	198103	207214	187687	191715	206268	203439	0	212980	115766	191715	203439	212980	0.462931	0.613809	0.969205
612.067	6.3	0	15380.9	12486	13826.5	172425	25556.4	0	15380.9	12486	172425	72728.7	13201.5	60484.5	78205.6	0	13146.6	0	13201.5	78205.6	13146.6	0.0889722	0.665949	1.23219
472.069	17.52	148754	131531	72531.5	68736.1	31154.4	47068.5	71100.9	131531	72531.5	31154.4	34788.8	42641.3	15952.3	0	0	34662.2	11557.8	42641.3	0	34662.2	1.14246	0.00641387	2.17654
830.262	13.97	82738.1	57187.3	20985.5	83229.6	75341	59599.7	28800.2	57187.3	20985.5	75341	25378.1	43418.6	35249	73554.7	52408.9	16468.6	9342.03	43418.6	73554.7	16468.6	0.678604	0.121796	1.4422
388.138	10.4	48803.8	49753.3	45194.5	66113.3	72956.9	44440.8	12775.1	49753.3	45194.5	72956.9	77136.8	76761.4	51697.4	63917.9	103941	59811.4	21382.5	76761.4	63917.9	59811.4	0.883283	0.108693	0.77532
542.164	13.61	111853	91480.8	54103.8	104154	86100.9	56474.8	48900.9	91480.8	54103.8	86100.9	147710	155419	121012	111209	169791	61869.2	39136.3	155419	111209	61869.2	1.02037	0.0442698	0.691631
244.062	6.17	26301.9	25446.6	43016.6	36319.1	26407.3	40566.1	29478.1	25446.6	43016.6	26407.3	55086	112734	77464.9	128681	101533	82080.5	114567	112734	128681	82080.5	1.78391	1.35843e-07	0.323818
478.098	4.37	55449.2	54716.3	37711.2	138625	107446	93686.2	0	54716.3	37711.2	107446	109337	170960	216459	138230	123199	112881	82610.2	170960	138230	112881	1.40719	0.00242621	0.574721
470.123	2.99	167400	184521	158612	189776	226950	93496.4	117807	184521	158612	226950	123901	116805	102486	88010	61475	130225	52872	116805	88010	130225	1.56468	0.000379818	1.69037
482.164	7.58	38509.3	40969.9	41498.3	41270.7	45250.6	40484.2	39921.5	40969.9	41498.3	45250.6	41437	44771.5	41518.6	51893	57659.6	45475.1	47441.2	44771.5	51893	45475.1	0.951774	0.00467299	0.879932
802.089	2.38	82196.8	96972.9	78302.4	166288	84676.3	36555.8	101168	96972.9	78302.4	84676.3	85671.8	85353.1	56769.8	120954	81689.3	86629.9	57208.2	85353.1	120954	86629.9	0.0729137	0.7538	1.04486
392.135	2.98	60769.2	59753	53206.5	52667.3	59938.7	39597.3	38195.1	59753	53206.5	59938.7	94225.8	122281	81624.5	121848	170260	89874.4	82773.7	122281	121848	89874.4	1.8284	8.31082e-06	0.489588
422.093	1.08	293728	249529	490820	426840	180887	176249	305732	249529	490820	180887	284182	463803	357892	346090	238735	410829	311484	463803	346090	410829	0.7136	0.213289	0.837986
376.146	1.92	0	162271	0	186294	164416	70795.9	0	162271	0	164416	62648.7	0	37970	43620.4	22612.2	92187.4	31921	0	43620.4	92187.4	1.31588	0.00366734	2.10157
228.1	7.28	159092	170089	0	156843	164255	0	0	170089	0	164255	151376	177771	148183	166774	0	173360	112594	177771	166774	173360	0.95772	0.34816	0.937275
362.122	7.59	63162.3	69529.1	0	59343.5	67259.7	1260.47	0	69529.1	0	67259.7	74226.9	79349.3	57856.7	57432.8	0	77266.2	53792.4	79349.3	57432.8	77266.2	0.54945	0.139813	0.826199
316.116	6.73	113249	100394	0	173396	165731	0	0	100394	0	165731	35497.5	52287.4	49661.1	109123	0	50969.5	15080.8	52287.4	109123	50969.5	1.22958	0.00881612	1.83669
448.158	7.23	47470.7	43225.4	21302	77405.6	78932.3	63458.4	24475.1	43225.4	21302	78932.3	58351.6	47645.3	41973.7	55808.1	46563.2	44493.4	22467.9	47645.3	55808.1	44493.4	0.208201	0.675929	1.07411
614.207	5.07	156972	146798	63118.6	225713	245221	121081	66545.8	146798	63118.6	245221	44441.9	73226.4	68228.9	137869	96296.7	76495.3	24311.1	73226.4	137869	76495.3	1.05007	0.0166653	1.83137
580.208	8.54	101386	80600	35550.9	186528	143957	191263	61770.4	80600	35550.9	143957	141107	146897	82558.6	170998	150821	111095	67437.1	146897	170998	111095	0.850136	0.279167	0.816341
782.18	1.39	212290	279912	152647	213860	317866	103081	342819	279912	152647	317866	157464	156491	253110	188172	98220.5	148907	192567	156491	188172	148907	0.860498	0.0299644	1.40533
540.226	12.61	148591	137704	146297	160437	105878	36581.6	81953.4	137704	146297	105878	89128.7	54471.4	33988.7	32618.4	14194.8	43505.6	12325.4	54471.4	32618.4	43505.6	1.58598	2.17518e-05	2.93875
120.057	12.44	167681	168345	151940	188325	151538	91168.3	112106	168345	151940	151538	144281	152904	78201.5	92505.1	63070.1	119243	0	152904	92505.1	119243	0.970787	0.0149342	1.31749
598.218	10.85	21005.6	19507.5	21847	138051	89650	81611.2	38092.2	19507.5	21847	89650	30334.2	28618.5	38138.8	92817.3	71095.2	21863.9	0	28618.5	92817.3	21863.9	0.102195	0.684932	1.13963
244.036	1.01	0	261937	0	351943	0	0	0	261937	0	0	255332	0	341587	331716	298889	333638	186226	0	331716	333638	0.961069	0.036957	0.739281
344.078	4.22	43171.1	37178.3	26571.7	45634.4	56840.2	38491.8	25911.3	37178.3	26571.7	56840.2	83110.6	157734	80342.6	149540	198183	103111	84792.1	157734	149540	103111	1.87729	4.03859e-06	0.311229
1268.17	10.56	55704.8	62117.1	59283	83866.4	54422.9	3169.31	9315.04	62117.1	59283	54422.9	85055.3	86283.4	107716	103073	82925.9	72242.6	51426.1	86283.4	103073	72242.6	1.02902	0.001873	0.592367
300.085	4.82	168760	172142	91879.8	153555	178492	0	0	172142	91879.8	178492	34596.2	47769.7	65605.5	27709.2	17352.8	58708.3	0	47769.7	27709.2	58708.3	1.64125	1.51379e-05	2.93533
406.149	6.6	148015	29354.7	116367	219526	235370	0	0	149350	116367	235370	0	176530	131087	146383	20093.4	177769	0	176530	146383	177769	0.0719078	0.708386	1.06977
558.163	11.87	68583.5	66622.4	59177.9	66867.6	59384.7	34235.3	33581	66622.4	59177.9	59384.7	113605	103572	80303.5	64509.6	89764.4	58370.4	32569.2	103572	64509.6	58370.4	1.11708	0.0449685	0.745811
492.092	15.2	76749.6	64780.6	52682.1	74697.2	78318.8	46341.9	55536.1	64780.6	52682.1	78318.8	105345	123934	176637	112196	125008	52901.9	43715.6	123934	112196	52901.9	1.22913	0.0116287	0.626853
478.079	14.42	132461	98765.8	58811.8	78889.5	87438.5	53929	53341.8	98765.8	58811.8	87438.5	126208	136809	185823	82843	128220	59053.1	38389.3	136809	82843	59053.1	0.645832	0.189395	0.780515
174.063	1.1	207552	192074	221809	203322	209415	195298	225852	192074	221809	209415	186620	214037	222560	206472	182420	206335	206536	214037	206472	206335	0.0971337	0.632047	1.01306
484.086	7.33	32486	34065.7	28031.7	106711	31175.2	13953.6	21309.4	34065.7	28031.7	31175.2	37066.3	36701.8	29911.2	146333	59461.3	33435.5	23097.6	36701.8	146333	33435.5	0.788975	0.209505	0.619776
494.164	7.58	39495.2	42265.6	41855.3	44368.4	49701.3	41070.8	43354.9	42265.6	41855.3	49701.3	41321.5	45919	41811	57712.8	56723.2	54921.3	46637.1	45919	57712.8	54921.3	0.986597	0.0105668	0.865637
470.134	1.51	27478.9	24758.1	16992.8	37520.8	48075.2	181009	29391.8	24758.1	16992.8	48075.2	55030.5	55605.9	217479	64079	25244.4	35123.7	72052.7	55605.9	64079	35123.7	0.771551	0.345933	0.669762
494.144	14.01	142421	128185	86272.4	141985	124884	66917.9	62802.4	128185	86272.4	124884	104445	167114	132061	116969	95027.5	81555.2	45168.2	167114	116969	81555.2	0.137011	0.923013	0.986309
458.196	17.46	110300	68471	80014.7	60712.9	62296.5	60716.2	62019.5	68471	80014.7	62296.5	77442.5	113536	150439	74547.7	72880.6	59840.1	47185.9	113536	74547.7	59840.1	0.575754	0.264213	0.847733
332.081	2.95	81595.8	74692.4	41497.6	77938.1	91471.7	25820.2	46331.4	74692.4	41497.6	91471.7	88225.8	105344	83393	76191.8	127964	72814.6	95448.7	105344	76191.8	72814.6	1.22643	0.0138469	0.71593
156.043	5.81	36812	33281	28985.9	115311	111370	36395.8	0	33281	28985.9	111370	55026.9	49370.1	41734.5	66532.5	64488.6	42339.8	35603.7	49370.1	66532.5	42339.8	0.155388	0.555361	1.14593
114.032	7.6	65529.9	64075	0	76931.9	64814.9	0	0	64075	0	64814.9	81602.8	78169.7	59558.9	61514	0	72890.6	54189.9	78169.7	61514	72890.6	1.10923	0.148716	0.900009
716.22	15.67	53532.5	32620.1	25369.2	41003.5	42999.2	42137.7	20171.8	32620.1	25369.2	42999.2	65862.8	107116	181615	73438.5	75790.4	25945.3	33277.3	107116	73438.5	25945.3	1.2273	0.0150062	0.466278
676.188	16.44	47569.5	42365.3	44460.4	53246.2	51148	44483.4	49574.6	42365.3	44460.4	51148	40313	52854.3	44886.1	48657.2	41778.8	48528.5	43056.7	52854.3	48657.2	48528.5	0.276913	0.970215	1.0015
568.201	7.85	78184.1	51322	24815	129215	134564	100158	0	51322	24815	134564	140533	154890	26342.2	131654	111724	82934.7	76215.1	154890	131654	82934.7	0.711174	0.198923	0.767257
796.138	8.43	153144	174245	99270.1	201842	158086	40381.1	80625.9	174245	99270.1	158086	83700.2	127784	23845.3	42922.2	12388.8	85588.6	17167.7	127784	42922.2	85588.6	1.17705	0.00432492	2.06128
496.161	12.9	129799	109252	84230.6	116367	109104	86604.5	57480.7	109252	84230.6	109104	127569	146568	76030.3	82549	68016.1	77060	39715.3	146568	82549	77060	0.343637	0.589942	1.07767
116.047	7.06	99162.4	82153.1	0	62001.2	66640	0	0	82153.1	0	66640	136088	103582	94511	74388.3	0	55577.4	56793.5	103582	74388.3	55577.4	0.100663	0.749431	1.04047
390.194	11.24	5164.58	125119	112143	157245	101892	41708.8	63553.1	125119	112143	101892	139265	164990	142185	161544	124451	99979.9	0	164990	161544	99979.9	0.892323	0.0198819	0.690912
506.164	14.21	152939	120493	92930.9	131286	145728	102247	75018.2	120493	92930.9	145728	78817.1	142202	61099.6	79992.5	39971.2	66682.6	30404.8	142202	79992.5	66682.6	1.23896	0.0143268	1.49711
120.043	7.61	61500.2	58394.4	0	60734.9	59109.5	0	0	58394.4	0	59109.5	60768.9	69691.4	52410.1	50053.7	0	73114.6	49918.9	69691.4	50053.7	73114.6	0.873742	0.202877	0.906307
332.113	3.15	149498	150398	123443	144280	150477	73107	121979	150398	123443	150477	120660	93850.4	44377.9	0	69658.4	91690.1	0	93850.4	0	91690.1	1.20952	0.00036753	1.49064
166.072	12.68	82083	80215.1	45449.2	56438.3	52470.9	32559.5	39059.7	80215.1	45449.2	52470.9	102747	105637	46219.6	72611.2	0	57255.2	55663.8	105637	72611.2	57255.2	1.06164	0.0782023	0.767765
390.126	2.04	73325.7	59598.2	75942	97058.8	97915.8	50220.7	72145.6	59598.2	75942	97915.8	83897.1	83505	79595.6	129081	222883	72899.6	101210	83505	129081	72899.6	0.972848	0.0705926	0.71764
596.139	13.73	118520	101353	67519.7	85491.7	81851.6	59434.1	71587.7	101353	67519.7	81851.6	35692.2	18366.2	17567.3	6793.7	3069.96	20465.1	1269.23	18366.2	6793.7	20465.1	1.69794	6.54311e-09	5.61967
504.157	12.67	33996.2	25550.7	26566.2	37881.2	35459.1	60615.1	16738.9	25550.7	26566.2	35459.1	69941.9	81457.9	150035	76622.4	118974	36467.8	38382.5	81457.9	76622.4	36467.8	1.51584	0.00184041	0.42324
374.123	5.01	181927	180278	149057	180458	186336	129626	100766	180278	149057	186336	165801	175655	95320.7	129611	109717	197636	75942.1	175655	129611	197636	0.492409	0.312552	1.11809
716.238	6.73	71073.3	58410	31844.3	132652	134237	78718.1	0	58410	31844.3	134237	12826.9	52753.3	54570.4	104556	68120.5	59760.7	0	52753.3	104556	59760.7	0.317399	0.301699	1.25487
196.069	1.11	0	85652.5	58267.3	0	80382.8	53107.8	54163.9	85652.5	58267.3	80382.8	157403	0	128907	93550.1	188250	64885.9	101056	0	93550.1	64885.9	1.05042	0.0261989	0.6755
192.037	1.23	123016	124712	141075	131490	139493	88982.5	135256	124712	141075	139493	83085	86024	62635.6	104930	108397	97975.8	73058	86024	104930	97975.8	1.33654	2.64598e-05	1.42459
170.023	3.21	130538	0	126928	135202	139321	106894	151239	0	126928	139321	99742.7	112333	116058	0	0	121195	0	112333	0	121195	0.732345	0.0301327	1.19365
298.113	4.38	0	90814.6	0	123170	0	54154.8	68800.1	90814.6	0	0	0	175856	0	169434	113347	131169	61074.7	175856	169434	131169	1.39546	0.00649174	0.636495
502.206	13.25	150107	123963	87245.7	137244	92604.6	78748.5	54734	123963	87245.7	92604.6	81424.8	63790.3	55366.7	30882	0	43221.5	0	63790.3	30882	43221.5	1.38775	0.000419402	1.84748
278.074	1.79	0	75841.7	0	216541	257231	176751	67686.5	75841.7	0	257231	23228.4	0	63049.4	114438	52398.7	43176.1	27578	0	114438	43176.1	1.12007	0.0168046	2.13035
704.22	15.01	95138.2	68114.5	43337.6	61917.9	62090.5	57500.5	35336.8	68114.5	43337.6	62090.5	90973.5	137641	82527.4	87290.7	89073.4	48531.2	46695.5	137641	87290.7	48531.2	1.18842	0.0395822	0.697246
[truncated: 263 more rows]

## Sheet: normalization-negative
Sample	S1	S2	S3	S4	S5	S6	S7	S8	S9	S10	P1	P2	P3	P4	P5	P6	P7	P8	P9	P10
[truncated: 782 more rows]
